# Supplementary material for: Differences in plasma metabolome between non-Hispanic White and non-Hispanic Black women
Source: BMC Med. 2025 Mar 13;23:159. doi: 10.1186/s12916-025-03988-1 (PMC11908082; doi:10.1186/s12916-025-03988-1)
Supplement: Supplementary file 1 — Additional file 1: Tables S1–S3. Table S1: Table S1. Correlations of metabolites and body mass index (BMI) showing absolute correlation coefficients ≥0.3. Table S2. List of all metabolites analyzed in association with race (non-Hispanic Black vs. non-Hispanic White women). Table S3. Metabolites with significant differences between non-Hispanic Black and non-Hispanic White women without a family history of breast cancer (N=516). [file 12916_2025_3988_MOESM1_ESM.xlsx]

## Sheet: Table S1
Table S1. Correlations of metabolites and body mass index (BMI) showing absolute correlation coefficients ≥0.3.a
Metabolites	Sub-pathway	Correlation Coefficient	Bonferroni-adjusted P-value
Cortolone glucuronide (1)	Corticosteroids	0.47	8.91e-37
Hydroxyasparagine**	Alanine and Aspartate Metabolism	0.45	6.3e-34
Glutamate	Glutamate Metabolism	0.43	6.4e-31
Mannose	Fructose, Mannose and Galactose Metabolism	0.42	1.36e-28
Mannonate*	Food Component/Plant	0.4	6.82e-26
Urate	Purine Metabolism, (Hypo)Xanthine/Inosine containing	0.4	3.78e-25
4-hydroxyglutamate	Glutamate Metabolism	0.39	1.03e-24
5-(galactosylhydroxy)-lysine	Lysine Metabolism	0.37	7.42e-21
N-acetylglucosamine/N-acetylgalactosamine	Aminosugar Metabolism	0.36	7.23e-20
Gamma-glutamylvaline	Gamma-glutamyl Amino Acid	0.35	2.01e-19
Gamma-tocopherol/beta-tocopherol	Tocopherol Metabolism	0.35	3.28e-19
Cis-3,4-methyleneheptanoylcarnitine	Fatty Acid Metabolism (Acyl Carnitine, Medium Chain)	0.35	3.96e-19
Metabolonic lactone sulfate	Partially Characterized Molecules	0.32	4.11e-15
Cysteinylglycine disulfide*	Glutathione Metabolism	0.31	9.42e-15
N2,N2-dimethylguanosine	Purine Metabolism, Guanine containing	0.31	1e-13
Biliverdin	Hemoglobin and Porphyrin Metabolism	-0.3	2.55e-13
Trigonelline (N'-methylnicotinate)	Nicotinate and Nicotinamide Metabolism	-0.31	9.44e-14
Oxalate (ethanedioate)	Ascorbate and Aldarate Metabolism	-0.31	3.17e-14
N-oxalyl glycine (NOG)	Food Component/Plant	-0.31	1.46e-14
S-methylcysteine sulfoxide	Methionine, Cysteine, SAM and Taurine Metabolism	-0.31	1.06e-14
Bilirubin degradation product, C17H18N2O4 (3)**	Partially Characterized Molecules	-0.31	1e-14
Tryptophan betaine	Tryptophan Metabolism	-0.32	7.82e-15
3-phenylpropionate (hydrocinnamate)	Benzoate Metabolism	-0.32	1.51e-15
Phytanate	Food Component/Plant	-0.32	1.02e-15
N-acetylglycine	Glycine, Serine and Threonine Metabolism	-0.33	6.26e-16
Methyl glucopyranoside (alpha + beta)	Food Component/Plant	-0.33	3.8e-16
3beta-hydroxy-5-cholenoate	Secondary Bile Acid Metabolism	-0.33	2.13e-16
Asparagine	Alanine and Aspartate Metabolism	-0.33	1.16e-16
Bilirubin (Z,Z)	Hemoglobin and Porphyrin Metabolism	-0.33	5.56e-17
Ethyl beta-glucopyranoside	Food Component/Plant	-0.34	1.89e-17
Catechol sulfate	Benzoate Metabolism	-0.34	1.17e-17
N-acetylasparagine	Alanine and Aspartate Metabolism	-0.34	4.43e-18
Bilirubin (E,Z or Z,E)*	Hemoglobin and Porphyrin Metabolism	-0.34	4.43e-18
Octadecenedioate (C18:1-DC)	Fatty Acid, Dicarboxylate	-0.35	2.55e-18
Indolepropionate	Tryptophan Metabolism	-0.36	1.83e-20
N-delta-acetylornithine	Urea cycle; Arginine and Proline Metabolism	-0.37	1.82e-21
Glycerate	Glycolysis, Gluconeogenesis, and Pyruvate Metabolism	-0.37	1.25e-21
Carotene diol (1)	Vitamin A Metabolism	-0.38	1.43e-22
Branched chain 14:0 dicarboxylic acid**	Fatty Acid, Dicarboxylate	-0.38	4.11e-23
Carotene diol (2)	Vitamin A Metabolism	-0.39	1.37e-24
3beta-hydroxy-5-cholestenoate	Sterol	-0.4	2.56e-25
Tartronate (hydroxymalonate)	Food Component/Plant	-0.41	7.23e-27
Beta-cryptoxanthin	Vitamin A Metabolism	-0.44	3.82e-32
a. Correlation tests of metabolites and body mass index were performed and accounted for multiple testings using Bonferroni correction. Statistical significance was defined as a Bonferroni-adjusted p-value <10-5.

## Sheet: Table S2
Table S2. List of all metabolites analyzed in association with race (non-Hispanic Black vs. non-Hispanic White women).a,b
Metabolite	Super-pathway	Sub-pathway	Percentage Difference (%)c	Bonferroni-adjusted P-value
N6-methyllysine	Amino Acid	Lysine Metabolism	-60.46 ( -65.86 , -54.21 )	6.70553e-29
N6,N6-dimethyllysine	Amino Acid	Lysine Metabolism	-41.91 ( -47.03 , -36.30 )	2.94566e-25
hexadecasphingosine (d16:1)*	Lipid	Sphingosines	-34.24 ( -39.77 , -28.20 )	1.09846e-16
metabolonic lactone sulfate	Partially Characterized Molecules	Partially Characterized Molecules	-48.73 ( -55.65 , -40.72 )	1.61114e-15
N-methylpipecolate	Xenobiotics	Bacterial/Fungal	-50.41 ( -57.62 , -41.98 )	1.41629e-14
tryptophan betaine	Amino Acid	Tryptophan Metabolism	-58.35 ( -66.49 , -48.25 )	9.17569e-12
perfluorooctanoate (PFOA)	Xenobiotics	Chemical	-39.95 ( -47.28 , -31.61 )	4.44839e-11
3-methoxytyrosine	Amino Acid	Tyrosine Metabolism	25.15 ( 17.69 , 33.09 )	1.79875e-09
ethylmalonate	Amino Acid	Leucine, Isoleucine and Valine Metabolism	-29.50 ( -35.96 , -22.38 )	2.14819e-09
2-hydroxyfluorene sulfate	Xenobiotics	Tobacco Metabolite	77.05 ( 50.93 , 107.69 )	4.55109e-09
methylsuccinoylcarnitine	Amino Acid	Leucine, Isoleucine and Valine Metabolism	-32.48 ( -39.56 , -24.57 )	7.03854e-09
3-methylglutarylcarnitine (2)	Amino Acid	Leucine, Isoleucine and Valine Metabolism	-39.43 ( -47.63 , -29.95 )	2.49842e-08
6-bromotryptophan	Amino Acid	Tryptophan Metabolism	-18.56 ( -23.33 , -13.49 )	4.45844e-08
N-acetylglutamine	Amino Acid	Glutamate Metabolism	26.05 ( 17.67 , 35.03 )	6.8113e-08
carotene diol (3)	Cofactors and Vitamins	Vitamin A Metabolism	37.41 ( 24.68 , 51.44 )	2.24318e-07
N-acetylarginine	Amino Acid	Urea cycle; Arginine and Proline Metabolism	33.28 ( 21.99 , 45.63 )	3.02947e-07
theophylline	Xenobiotics	Xanthine Metabolism	-52.67 ( -62.42 , -40.39 )	3.05279e-07
1,7-dimethylurate	Xenobiotics	Xanthine Metabolism	-45.23 ( -54.53 , -34.02 )	3.37895e-07
3-bromo-5-chloro-2,6-dihydroxybenzoic acid*	Xenobiotics	Chemical	-27.53 ( -34.49 , -19.83 )	5.94384e-07
2-naphthol sulfate	Xenobiotics	Chemical	95.52 ( 58.14 , 141.72 )	8.1397e-07
kynurenine	Amino Acid	Tryptophan Metabolism	-14.81 ( -19.12 , -10.28 )	1.85294e-06
perfluorohexanesulfonate (PFHxS)	Xenobiotics	Chemical	-35.20 ( -43.71 , -25.39 )	2.0985e-06
aspartate	Amino Acid	Alanine and Aspartate Metabolism	-23.24 ( -29.56 , -16.35 )	2.1844e-06
nervonoylcarnitine (C24:1)*	Lipid	Fatty Acid Metabolism (Acyl Carnitine, Monounsaturated)	-17.97 ( -23.19 , -12.39 )	4.53462e-06
N4-acetylcytidine	Nucleotide	Pyrimidine Metabolism, Cytidine containing	-20.24 ( -26.06 , -13.96 )	6.22041e-06
thymol sulfate	Xenobiotics	Food Component/Plant	155.57 ( 86.15 , 250.88 )	8.0507e-06
5-oxoproline	Amino Acid	Glutathione Metabolism	-12.27 ( -16.11 , -8.25 )	1.21643e-05
3-methylxanthine	Xenobiotics	Xanthine Metabolism	-39.24 ( -48.77 , -27.94 )	1.25078e-05
1,3-dimethylurate	Xenobiotics	Xanthine Metabolism	-33.15 ( -41.81 , -23.20 )	1.5345e-05
phosphoethanolamine	Lipid	Phospholipid Metabolism	-16.40 ( -21.41 , -11.07 )	1.61989e-05
2,6-dihydroxybenzoic acid	Xenobiotics	Drug - Topical Agents	-35.64 ( -44.74 , -25.04 )	1.72201e-05
N-acetylcitrulline	Amino Acid	Urea cycle; Arginine and Proline Metabolism	50.80 ( 30.72 , 73.96 )	2.05176e-05
sphingadienine	Lipid	Sphingolipid Synthesis	-23.28 ( -30.09 , -15.80 )	2.76498e-05
N-delta-acetylornithine	Amino Acid	Urea cycle; Arginine and Proline Metabolism	-28.73 ( -36.73 , -19.73 )	2.81205e-05
3-hydroxyhippurate	Xenobiotics	Benzoate Metabolism	-48.65 ( -59.42 , -35.03 )	3.24039e-05
4-hydroxychlorothalonil	Xenobiotics	Chemical	-24.77 ( -31.98 , -16.80 )	3.5548e-05
trans-4-hydroxyproline	Amino Acid	Urea cycle; Arginine and Proline Metabolism	29.50 ( 18.07 , 42.02 )	4.66167e-05
caffeine	Xenobiotics	Xanthine Metabolism	-57.91 ( -69.11 , -42.64 )	4.81773e-05
5-acetylamino-6-amino-3-methyluracil	Xenobiotics	Xanthine Metabolism	-44.48 ( -55.07 , -31.40 )	5.62972e-05
5alpha-androstan-3alpha,17beta-diol monosulfate (1)	Lipid	Androgenic Steroids	-39.00 ( -49.14 , -26.84 )	0.000108247
sphingosine	Lipid	Sphingosines	-24.09 ( -31.42 , -15.99 )	0.00010971
1-methylxanthine	Xenobiotics	Xanthine Metabolism	-39.85 ( -50.40 , -27.06 )	0.000252717
beta-cryptoxanthin	Cofactors and Vitamins	Vitamin A Metabolism	39.17 ( 22.70 , 57.85 )	0.000285405
hypotaurine	Amino Acid	Methionine, Cysteine, SAM and Taurine Metabolism	-21.96 ( -29.04 , -14.18 )	0.000336934
retinol (vitamin A)	Cofactors and Vitamins	Vitamin A Metabolism	-13.39 ( -18.04 , -8.47 )	0.000355326
3-formylindole	Xenobiotics	Food Component/Plant	-15.25 ( -20.50 , -9.67 )	0.000390997
glycohyocholate	Lipid	Secondary Bile Acid Metabolism	58.17 ( 32.39 , 88.97 )	0.00045607
4-methylcatechol sulfate	Xenobiotics	Benzoate Metabolism	-33.30 ( -43.01 , -21.94 )	0.000464755
C-glycosyltryptophan	Amino Acid	Tryptophan Metabolism	-9.36 ( -12.79 , -5.80 )	0.000596019
3-methylglutaconate	Amino Acid	Leucine, Isoleucine and Valine Metabolism	-22.61 ( -30.14 , -14.27 )	0.00093844
isoursodeoxycholate	Lipid	Secondary Bile Acid Metabolism	-44.84 ( -56.55 , -29.98 )	0.00102874
lignoceroylcarnitine (C24)*	Lipid	Fatty Acid Metabolism (Acyl Carnitine, Long Chain Saturated)	-19.00 ( -25.61 , -11.81 )	0.00121117
undecenoylcarnitine (C11:1)	Lipid	Fatty Acid Metabolism (Acyl Carnitine, Monounsaturated)	-18.92 ( -25.52 , -11.74 )	0.001278
7-methylxanthine	Xenobiotics	Xanthine Metabolism	-33.56 ( -43.70 , -21.59 )	0.00130244
orotate	Nucleotide	Pyrimidine Metabolism, Orotate containing	-14.24 ( -19.43 , -8.72 )	0.00138432
3-indoleglyoxylic acid	Xenobiotics	Food Component/Plant	-17.36 ( -23.53 , -10.69 )	0.00147292
sulfate of piperine metabolite C18H21NO3 (3)*	Xenobiotics	Food Component/Plant	47.38 ( 25.67 , 72.84 )	0.00180881
N-acetylalliin	Xenobiotics	Food Component/Plant	66.55 ( 34.99 , 105.48 )	0.00191032
1,3,7-trimethylurate	Xenobiotics	Xanthine Metabolism	-44.30 ( -56.27 , -29.07 )	0.00205877
creatinine	Amino Acid	Creatine Metabolism	7.14 ( 4.12 , 10.25 )	0.00216458
7-methylurate	Xenobiotics	Xanthine Metabolism	-33.23 ( -43.55 , -21.02 )	0.00238889
glutarate (C5-DC)	Lipid	Fatty Acid, Dicarboxylate	44.40 ( 23.85 , 68.35 )	0.00263553
glutamate	Amino Acid	Glutamate Metabolism	-11.74 ( -16.25 , -6.98 )	0.00305769
spermine	Amino Acid	Polyamine Metabolism	-32.59 ( -42.99 , -20.30 )	0.00376876
trigonelline (N'-methylnicotinate)	Cofactors and Vitamins	Nicotinate and Nicotinamide Metabolism	-43.12 ( -55.25 , -27.70 )	0.00386736
serotonin	Amino Acid	Tryptophan Metabolism	71.23 ( 36.21 , 115.26 )	0.00393471
3-methoxycatechol sulfate (2)	Xenobiotics	Benzoate Metabolism	-32.32 ( -42.70 , -20.05 )	0.00418007
methyl-4-hydroxybenzoate sulfate	Xenobiotics	Benzoate Metabolism	135.36 ( 63.09 , 239.65 )	0.00458791
paraxanthine	Xenobiotics	Xanthine Metabolism	-38.91 ( -50.54 , -24.54 )	0.0045949
ergothioneine	Xenobiotics	Food Component/Plant	-24.59 ( -33.18 , -14.89 )	0.00462549
3-methoxytyramine sulfate	Amino Acid	Tyrosine Metabolism	20.99 ( 11.42 , 31.38 )	0.00559875
picolinoylglycine	Lipid	Fatty Acid Metabolism (Acyl Glycine)	-20.99 ( -28.84 , -12.27 )	0.00960017
gamma-glutamylglutamate	Peptide	Gamma-glutamyl Amino Acid	-16.65 ( -23.13 , -9.62 )	0.00972839
androstenediol (3beta,17beta) monosulfate (2)	Lipid	Androgenic Steroids	-27.82 ( -37.56 , -16.56 )	0.00982301
3-hydroxy-2-ethylpropionate	Amino Acid	Leucine, Isoleucine and Valine Metabolism	-14.75 ( -20.61 , -8.47 )	0.0101934
epiandrosterone sulfate	Lipid	Androgenic Steroids	-32.95 ( -43.90 , -19.87 )	0.0103161
(2,4 or 2,5)-dimethylphenol sulfate	Xenobiotics	Food Component/Plant	53.07 ( 26.39 , 85.37 )	0.0122705
proline	Amino Acid	Urea cycle; Arginine and Proline Metabolism	-9.90 ( -14.03 , -5.57 )	0.012493
pantothenate	Cofactors and Vitamins	Pantothenate and CoA Metabolism	-21.50 ( -29.64 , -12.43 )	0.0134186
2-piperidinone	Xenobiotics	Food Component/Plant	67.46 ( 32.62 , 111.44 )	0.0137076
campesterol	Lipid	Sterol	23.81 ( 12.38 , 36.41 )	0.0143898
5alpha-androstan-3beta,17alpha-diol disulfate	Lipid	Androgenic Steroids	-31.73 ( -42.62 , -18.78 )	0.0153002
2-hydroxysebacate	Lipid	Fatty Acid, Dicarboxylate	-25.51 ( -35.00 , -14.64 )	0.0208489
eicosenedioate (C20:1-DC)*	Lipid	Fatty Acid, Dicarboxylate	27.33 ( 13.69 , 42.60 )	0.0265824
umbelliferone sulfate	Xenobiotics	Food Component/Plant	81.24 ( 37.04 , 139.69 )	0.0278935
erythronate*	Carbohydrate	Aminosugar Metabolism	-10.16 ( -14.58 , -5.52 )	0.0283789
12-HETE	Lipid	Eicosanoid	-24.74 ( -34.18 , -13.94 )	0.0295739
indolelactate	Amino Acid	Tryptophan Metabolism	-13.62 ( -19.38 , -7.44 )	0.0300835
carotene diol (2)	Cofactors and Vitamins	Vitamin A Metabolism	21.17 ( 10.66 , 32.68 )	0.0304715
homoarginine	Amino Acid	Urea cycle; Arginine and Proline Metabolism	16.94 ( 8.58 , 25.94 )	0.032249
14-HDoHE/17-HDoHE	Lipid	Docosanoid	-25.95 ( -35.80 , -14.58 )	0.0338396
2-aminophenol sulfate	Xenobiotics	Food Component/Plant	-38.16 ( -50.86 , -22.17 )	0.0379175
N-acetyl-2-aminooctanoate*	Lipid	Fatty Acid, Amino	28.03 ( 13.68 , 44.19 )	0.0416215
2,2'-methylenebis(6-tert-butyl-p-cresol)	Xenobiotics	Chemical	-14.87 ( -21.23 , -8.00 )	0.0434003
sulfate of piperine metabolite C18H21NO3 (1)*	Xenobiotics	Food Component/Plant	40.48 ( 19.24 , 65.50 )	0.0435682
gamma-CEHC	Cofactors and Vitamins	Tocopherol Metabolism	-21.68 ( -30.41 , -11.86 )	0.0453567
2-hydroxyphenylacetate	Amino Acid	Phenylalanine Metabolism	-17.71 ( -25.15 , -9.54 )	0.0491682
indoleacetoylcarnitine*	Amino Acid	Tryptophan Metabolism	24.25 ( 11.76 , 38.12 )	0.0525102
androsterone sulfate	Lipid	Androgenic Steroids	-31.96 ( -43.65 , -17.85 )	0.055614
glycerophosphorylcholine (GPC)	Lipid	Phospholipid Metabolism	-10.49 ( -15.25 , -5.47 )	0.0614397
cysteine-glutathione disulfide	Amino Acid	Glutathione Metabolism	-20.33 ( -28.78 , -10.88 )	0.0631537
hyocholate	Lipid	Secondary Bile Acid Metabolism	30.87 ( 14.52 , 49.56 )	0.0693721
beta-hydroxyisovalerate	Amino Acid	Leucine, Isoleucine and Valine Metabolism	18.62 ( 8.96 , 29.13 )	0.0724538
glycocholenate sulfate*	Lipid	Secondary Bile Acid Metabolism	22.16 ( 10.58 , 34.96 )	0.0728241
5-acetylamino-6-formylamino-3-methyluracil	Xenobiotics	Xanthine Metabolism	-37.01 ( -49.98 , -20.69 )	0.0756088
ornithine	Amino Acid	Urea cycle; Arginine and Proline Metabolism	-11.68 ( -16.99 , -6.04 )	0.0762646
glycochenodeoxycholate 3-sulfate	Lipid	Primary Bile Acid Metabolism	38.68 ( 17.78 , 63.29 )	0.0780505
galactonate	Carbohydrate	Fructose, Mannose and Galactose Metabolism	-31.32 ( -43.13 , -17.05 )	0.0849515
alanine	Amino Acid	Alanine and Aspartate Metabolism	-8.49 ( -12.49 , -4.30 )	0.0901489
N-acetylglucosaminylasparagine	Carbohydrate	Aminosugar Metabolism	-9.73 ( -14.30 , -4.92 )	0.098929
caffeic acid sulfate	Xenobiotics	Food Component/Plant	-42.57 ( -56.66 , -23.91 )	0.0993898
4-hydroxyphenylacetylglutamine	Peptide	Acetylated Peptides	-19.61 ( -28.04 , -10.19 )	0.0994724
gamma-glutamylphenylalanine	Peptide	Gamma-glutamyl Amino Acid	-9.63 ( -14.16 , -4.87 )	0.0998882
catechol sulfate	Xenobiotics	Benzoate Metabolism	-26.24 ( -36.82 , -13.89 )	0.103456
3,5-dichloro-2,6-dihydroxybenzoic acid	Xenobiotics	Chemical	-15.03 ( -21.83 , -7.64 )	0.113846
2S,3R-dihydroxybutyrate	Lipid	Fatty Acid, Dihydroxy	-15.68 ( -22.73 , -7.98 )	0.114695
arginine	Amino Acid	Urea cycle; Arginine and Proline Metabolism	11.63 ( 5.49 , 18.12 )	0.122504
2-hydroxyoctanoate	Lipid	Fatty Acid, Monohydroxy	-20.67 ( -29.59 , -10.63 )	0.123811
3,4-dihydroxybutyrate	Lipid	Fatty Acid, Dihydroxy	-11.72 ( -17.28 , -5.79 )	0.151389
vanillic acid glycine	Xenobiotics	Food Component/Plant	-43.38 ( -57.95 , -23.77 )	0.156034
taurocholenate sulfate*	Lipid	Secondary Bile Acid Metabolism	29.03 ( 12.89 , 47.48 )	0.162973
adenosine 5'-diphosphate (ADP)	Nucleotide	Purine Metabolism, Adenine containing	-16.78 ( -24.45 , -8.33 )	0.173461
flavin adenine dinucleotide (FAD)	Cofactors and Vitamins	Riboflavin Metabolism	-9.77 ( -14.53 , -4.75 )	0.175651
5-methylthioadenosine (MTA)	Amino Acid	Polyamine Metabolism	-12.14 ( -17.95 , -5.92 )	0.184103
maleate	Lipid	Fatty Acid, Dicarboxylate	-23.03 ( -32.99 , -11.59 )	0.187523
15-HETE	Lipid	Eicosanoid	-16.16 ( -23.63 , -7.95 )	0.188972
N2,N5-diacetylornithine	Amino Acid	Urea cycle; Arginine and Proline Metabolism	24.24 ( 10.66 , 39.49 )	0.208872
spermidine	Amino Acid	Polyamine Metabolism	-16.56 ( -24.26 , -8.07 )	0.216977
sulfate of piperine metabolite C16H19NO3 (2)*	Xenobiotics	Food Component/Plant	37.97 ( 16.10 , 63.96 )	0.224721
choline	Lipid	Phospholipid Metabolism	-5.69 ( -8.61 , -2.68 )	0.229256
3beta,7alpha-dihydroxy-5-cholestenoate	Lipid	Sterol	18.73 ( 8.25 , 30.23 )	0.236791
sulfate of piperine metabolite C16H19NO3 (3)*	Xenobiotics	Food Component/Plant	38.30 ( 16.14 , 64.69 )	0.238808
behenoylcarnitine (C22)*	Lipid	Fatty Acid Metabolism (Acyl Carnitine, Long Chain Saturated)	-16.60 ( -24.37 , -8.03 )	0.239376
2-hydroxylaurate	Lipid	Fatty Acid, Monohydroxy	16.99 ( 7.48 , 27.35 )	0.251492
4-acetylcatechol sulfate (1)	Xenobiotics	Food Component/Plant	-33.64 ( -46.89 , -17.10 )	0.266095
phenyllactate (PLA)	Amino Acid	Phenylalanine Metabolism	-14.98 ( -22.23 , -7.04 )	0.316904
tiglylcarnitine (C5:1-DC)	Amino Acid	Leucine, Isoleucine and Valine Metabolism	-14.88 ( -22.11 , -6.97 )	0.330273
7alpha-hydroxy-3-oxo-4-cholestenoate (7-Hoca)	Lipid	Sterol	-10.79 ( -16.23 , -4.99 )	0.331057
maltotriose	Carbohydrate	Glycogen Metabolism	-16.31 ( -24.15 , -7.66 )	0.337715
inosine 5'-monophosphate (IMP)	Nucleotide	Purine Metabolism, (Hypo)Xanthine/Inosine containing	-17.01 ( -25.16 , -7.97 )	0.352046
ximenoylcarnitine (C26:1)*	Lipid	Fatty Acid Metabolism (Acyl Carnitine, Monounsaturated)	-12.34 ( -18.56 , -5.65 )	0.389707
phenylalanine	Amino Acid	Phenylalanine Metabolism	-4.98 ( -7.65 , -2.23 )	0.390961
1-methylhistidine	Amino Acid	Histidine Metabolism	14.08 ( 5.97 , 22.82 )	0.40388
N-acetylproline	Amino Acid	Urea cycle; Arginine and Proline Metabolism	-15.09 ( -22.52 , -6.94 )	0.404559
3-carboxy-4-methyl-5-pentyl-2-furanpropionate (3-CMPFP)**	Lipid	Fatty Acid, Dicarboxylate	-14.66 ( -21.92 , -6.73 )	0.407373
cholesterol sulfate	Lipid	Sterol	8.49 ( 3.62 , 13.59 )	0.441379
arabonate/xylonate	Carbohydrate	Pentose Metabolism	-11.31 ( -17.13 , -5.10 )	0.445571
gamma-glutamyl-alpha-lysine	Peptide	Gamma-glutamyl Amino Acid	-10.15 ( -15.44 , -4.54 )	0.465945
stachydrine	Xenobiotics	Food Component/Plant	61.14 ( 22.89 , 111.29 )	0.482174
dodecanedioate (C12-DC)	Lipid	Fatty Acid, Dicarboxylate	-22.92 ( -33.55 , -10.58 )	0.510081
hydroxy-N6,N6,N6-trimethyllysine*	Amino Acid	Lysine Metabolism	12.96 ( 5.37 , 21.11 )	0.515335
vanillic alcohol sulfate	Amino Acid	Tyrosine Metabolism	-40.42 ( -55.70 , -19.87 )	0.528476
4-methyl-2-oxopentanoate	Amino Acid	Leucine, Isoleucine and Valine Metabolism	-10.34 ( -15.78 , -4.54 )	0.547123
N6-acetyllysine	Amino Acid	Lysine Metabolism	-7.69 ( -11.87 , -3.32 )	0.606947
mannose	Carbohydrate	Fructose, Mannose and Galactose Metabolism	11.96 ( 4.87 , 19.52 )	0.609854
phenylacetylglutamate	Peptide	Acetylated Peptides	-20.75 ( -30.80 , -9.25 )	0.662482
sebacate (C10-DC)	Lipid	Fatty Acid, Dicarboxylate	-21.07 ( -31.26 , -9.37 )	0.681214
theobromine	Xenobiotics	Xanthine Metabolism	-30.93 ( -44.38 , -14.24 )	0.690399
sphinganine	Lipid	Sphingolipid Synthesis	-14.69 ( -22.28 , -6.35 )	0.717355
guaiacol sulfate	Xenobiotics	Benzoate Metabolism	-26.59 ( -38.78 , -11.96 )	0.731973
tetradecanedioate (C14-DC)	Lipid	Fatty Acid, Dicarboxylate	-19.37 ( -28.97 , -8.48 )	0.741611
5alpha-androstan-3beta,17beta-diol monosulfate (2)	Lipid	Androgenic Steroids	-23.23 ( -34.29 , -10.30 )	0.747937
kynurenate	Amino Acid	Tryptophan Metabolism	-12.39 ( -18.96 , -5.29 )	0.74928
2-methoxyhydroquinone sulfate (1)	Xenobiotics	Benzoate Metabolism	-27.28 ( -39.77 , -12.21 )	0.788019
cys-gly, oxidized	Amino Acid	Glutathione Metabolism	-10.28 ( -15.86 , -4.33 )	0.801783
retinal	Cofactors and Vitamins	Vitamin A Metabolism	-10.95 ( -16.86 , -4.61 )	0.804136
cis-4-decenoylcarnitine (C10:1)	Lipid	Fatty Acid Metabolism (Acyl Carnitine, Monounsaturated)	22.99 ( 8.77 , 39.06 )	0.820989
lactate	Carbohydrate	Glycolysis, Gluconeogenesis, and Pyruvate Metabolism	-12.07 ( -18.55 , -5.08 )	0.841359
cis-4-decenoate (10:1n6)*	Lipid	Medium Chain Fatty Acid	28.84 ( 10.81 , 49.80 )	0.843674
delta-CEHC glucuronide	Cofactors and Vitamins	Tocopherol Metabolism	-17.95 ( -27.06 , -7.69 )	0.848485
guanosine	Nucleotide	Purine Metabolism, Guanine containing	-9.31 ( -14.43 , -3.87 )	0.85133
GlcNAc sulfate conjugate of C21H34O2 steroid**	Partially Characterized Molecules	Partially Characterized Molecules	27.80 ( 10.40 , 47.94 )	0.873683
5alpha-androstan-3beta,17beta-diol disulfate	Lipid	Androgenic Steroids	-28.35 ( -41.29 , -12.56 )	0.886514
O-sulfo-tyrosine	Xenobiotics	Chemical	-8.81 ( -13.71 , -3.64 )	0.893545
2-aminooctanoate	Lipid	Fatty Acid, Amino	-17.19 ( -26.04 , -7.28 )	0.91454
butyrylcarnitine (C4)	Lipid	Fatty Acid Metabolism (also BCAA Metabolism)	-15.52 ( -23.65 , -6.52 )	0.9331
(12 or 13)-methylmyristate (a15:0 or i15:0)	Lipid	Fatty Acid, Branched	-16.93 ( -27.62 , -4.68 )	1
(14 or 15)-methylpalmitate (a17:0 or i17:0)	Lipid	Fatty Acid, Branched	-9.79 ( -21.29 , 3.39 )	1
(16 or 17)-methylstearate (a19:0 or i19:0)	Lipid	Fatty Acid, Branched	3.04 ( -8.54 , 16.09 )	1
(2-butoxyethoxy)acetic acid	Xenobiotics	Chemical	5.13 ( -7.48 , 19.45 )	1
(2 or 3)-decenoate (10:1n7 or n8)	Lipid	Medium Chain Fatty Acid	1.05 ( -11.82 , 15.80 )	1
(N(1) + N(8))-acetylspermidine	Amino Acid	Polyamine Metabolism	-0.39 ( -6.70 , 6.34 )	1
(R)-3-hydroxybutyrylcarnitine	Lipid	Fatty Acid Metabolism (Acyl Carnitine, Hydroxy)	0.53 ( -13.18 , 16.40 )	1
(S)-3-hydroxybutyrylcarnitine	Lipid	Fatty Acid Metabolism (Acyl Carnitine, Hydroxy)	-1.34 ( -12.08 , 10.71 )	1
(S)-a-amino-omega-caprolactam	Xenobiotics	Food Component/Plant	-1.92 ( -6.60 , 2.99 )	1
1-arachidonoyl-GPA (20:4)	Lipid	Lysophospholipid	-2.99 ( -11.37 , 6.19 )	1
1-linoleoyl-GPA (18:2)*	Lipid	Lysophospholipid	-14.28 ( -23.27 , -4.24 )	1
1-linoleoyl-GPG (18:2)*	Lipid	Lysophospholipid	-3.03 ( -10.76 , 5.37 )	1
1-methyl-4-imidazoleacetate	Amino Acid	Histidine Metabolism	-3.20 ( -9.92 , 4.02 )	1
1-methyl-5-imidazoleacetate	Amino Acid	Histidine Metabolism	26.34 ( 4.68 , 52.46 )	1
1-methyl-5-imidazolelactate	Amino Acid	Histidine Metabolism	31.10 ( 9.86 , 56.45 )	1
1-methylguanidine	Amino Acid	Guanidino and Acetamido Metabolism	3.78 ( -4.34 , 12.59 )	1
1-methylnicotinamide	Cofactors and Vitamins	Nicotinate and Nicotinamide Metabolism	-13.27 ( -22.67 , -2.72 )	1
1-methylurate	Xenobiotics	Xanthine Metabolism	-20.41 ( -31.77 , -7.17 )	1
1-oleoyl-GPG (18:1)*	Lipid	Lysophospholipid	-7.47 ( -14.79 , 0.47 )	1
1-oleoyl-GPS (18:1)	Lipid	Lysophospholipid	-12.00 ( -22.27 , -0.37 )	1
1-palmitoyl-GPG (16:0)*	Lipid	Lysophospholipid	-11.43 ( -18.98 , -3.17 )	1
1-ribosyl-imidazoleacetate*	Amino Acid	Histidine Metabolism	-11.90 ( -19.31 , -3.81 )	1
1-stearoyl-2-arachidonoyl-GPS (18:0/20:4)	Lipid	Phosphatidylserine (PS)	-14.67 ( -24.86 , -3.08 )	1
1-stearoyl-2-docosahexaenoyl-GPS (18:0/22:6)*	Lipid	Phosphatidylserine (PS)	-10.30 ( -20.09 , 0.70 )	1
1-stearoyl-2-oleoyl-GPS (18:0/18:1)	Lipid	Phosphatidylserine (PS)	-12.30 ( -19.67 , -4.25 )	1
1-stearoyl-GPG (18:0)	Lipid	Lysophospholipid	-8.85 ( -17.13 , 0.27 )	1
1-stearoyl-GPS (18:0)*	Lipid	Lysophospholipid	-6.74 ( -16.86 , 4.61 )	1
1,2,3-benzenetriol sulfate (2)	Xenobiotics	Chemical	-2.78 ( -24.56 , 25.29 )	1
1,5-anhydroglucitol (1,5-AG)	Carbohydrate	Glycolysis, Gluconeogenesis, and Pyruvate Metabolism	-3.76 ( -14.01 , 7.70 )	1
1,6-anhydroglucose	Xenobiotics	Food Component/Plant	6.08 ( -10.88 , 26.28 )	1
10-heptadecenoate (17:1n7)	Lipid	Long Chain Monounsaturated Fatty Acid	-12.07 ( -25.79 , 4.17 )	1
10-nonadecenoate (19:1n9)	Lipid	Long Chain Monounsaturated Fatty Acid	-6.20 ( -19.01 , 8.64 )	1
10-undecenoate (11:1n1)	Lipid	Medium Chain Fatty Acid	-2.54 ( -11.92 , 7.85 )	1
11-ketoetiocholanolone glucuronide	Lipid	Androgenic Steroids	-10.96 ( -21.51 , 1.00 )	1
11beta-hydroxyandrosterone glucuronide	Lipid	Androgenic Steroids	-6.86 ( -17.85 , 5.60 )	1
11beta-hydroxyetiocholanolone glucuronide*	Lipid	Androgenic Steroids	-22.92 ( -34.56 , -9.22 )	1
12,13-DiHOME	Lipid	Fatty Acid, Dihydroxy	-10.68 ( -23.25 , 3.94 )	1
13-HODE + 9-HODE	Lipid	Fatty Acid, Monohydroxy	-12.25 ( -21.29 , -2.18 )	1
16-hydroxypalmitate	Lipid	Fatty Acid, Monohydroxy	-3.16 ( -11.54 , 6.01 )	1
16alpha-hydroxy DHEA 3-sulfate	Lipid	Androgenic Steroids	0.89 ( -14.69 , 19.31 )	1
17alpha-hydroxypregnanolone glucuronide	Lipid	Pregnenolone Steroids	-8.75 ( -21.83 , 6.52 )	1
17alpha-hydroxypregnenolone 3-sulfate	Lipid	Pregnenolone Steroids	5.05 ( -7.96 , 19.89 )	1
2'-O-methylcytidine	Nucleotide	Pyrimidine Metabolism, Cytidine containing	3.48 ( -2.57 , 9.90 )	1
2'-O-methyluridine	Nucleotide	Pyrimidine Metabolism, Uracil containing	7.63 ( 1.92 , 13.67 )	1
2-acetamidophenol sulfate	Xenobiotics	Food Component/Plant	-12.28 ( -29.09 , 8.52 )	1
2-aminoadipate	Amino Acid	Lysine Metabolism	-2.70 ( -10.42 , 5.68 )	1
2-aminobutyrate	Amino Acid	Glutathione Metabolism	-0.86 ( -7.99 , 6.83 )	1
2-aminoheptanoate	Lipid	Fatty Acid, Amino	12.22 ( 2.53 , 22.83 )	1
2-hydroxy-3-methylvalerate	Amino Acid	Leucine, Isoleucine and Valine Metabolism	-11.11 ( -20.38 , -0.75 )	1
2-hydroxy-4-(methylthio)butanoic acid	Amino Acid	Methionine, Cysteine, SAM and Taurine Metabolism	4.91 ( -5.62 , 16.61 )	1
2-hydroxyarachidate*	Lipid	Fatty Acid, Monohydroxy	-14.79 ( -23.67 , -4.87 )	1
2-hydroxybehenate	Lipid	Fatty Acid, Monohydroxy	-3.62 ( -11.17 , 4.57 )	1
2-hydroxybutyrate/2-hydroxyisobutyrate	Amino Acid	Glutathione Metabolism	-8.20 ( -17.80 , 2.51 )	1
2-hydroxydecanoate	Lipid	Fatty Acid, Monohydroxy	-15.29 ( -25.14 , -4.15 )	1
2-hydroxyglutarate	Lipid	Fatty Acid, Dicarboxylate	8.18 ( 0.47 , 16.47 )	1
2-hydroxyhippurate (salicylurate)	Xenobiotics	Benzoate Metabolism	-6.63 ( -29.57 , 23.79 )	1
2-hydroxynervonate*	Lipid	Fatty Acid, Monohydroxy	6.28 ( -5.37 , 19.38 )	1
2-hydroxypalmitate	Lipid	Fatty Acid, Monohydroxy	-2.40 ( -8.30 , 3.88 )	1
2-hydroxyphytanate*	Lipid	Fatty Acid, Branched	-16.97 ( -26.85 , -5.77 )	1
2-hydroxystearate	Lipid	Fatty Acid, Monohydroxy	-1.74 ( -8.01 , 4.95 )	1
2-isopropylmalate	Xenobiotics	Food Component/Plant	-30.99 ( -46.09 , -11.66 )	1
2-keto-3-deoxy-gluconate	Xenobiotics	Food Component/Plant	0.39 ( -7.57 , 9.03 )	1
2-ketocaprylate	Amino Acid	Leucine, Isoleucine and Valine Metabolism	-14.36 ( -24.10 , -3.37 )	1
2-methoxyhydroquinone sulfate (2)	Xenobiotics	Benzoate Metabolism	-9.06 ( -20.85 , 4.49 )	1
2-methoxyresorcinol sulfate	Xenobiotics	Chemical	-26.18 ( -42.20 , -5.71 )	1
2-methylbutyrylcarnitine (C5)	Amino Acid	Leucine, Isoleucine and Valine Metabolism	-8.56 ( -15.79 , -0.70 )	1
2-methylserine	Amino Acid	Glycine, Serine and Threonine Metabolism	11.71 ( 0.75 , 23.86 )	1
2-O-methylascorbic acid	Cofactors and Vitamins	Ascorbate and Aldarate Metabolism	11.54 ( 4.39 , 19.18 )	1
2-oxindole-3-acetate	Xenobiotics	Food Component/Plant	3.57 ( -6.44 , 14.66 )	1
2-oxoarginine*	Amino Acid	Urea cycle; Arginine and Proline Metabolism	-2.97 ( -12.57 , 7.69 )	1
2-pyrrolidinone	Amino Acid	Glutamate Metabolism	-0.55 ( -5.53 , 4.69 )	1
2,3-dihydroxy-5-methylthio-4-pentenoate (DMTPA)*	Amino Acid	Methionine, Cysteine, SAM and Taurine Metabolism	-5.54 ( -9.76 , -1.13 )	1
2,3-dihydroxyisovalerate	Xenobiotics	Food Component/Plant	-26.59 ( -43.72 , -4.26 )	1
21-hydroxypregnenolone disulfate	Lipid	Pregnenolone Steroids	-10.40 ( -20.51 , 0.99 )	1
21-hydroxypregnenolone monosulfate (1)	Lipid	Pregnenolone Steroids	-7.17 ( -15.73 , 2.27 )	1
2R,3R-dihydroxybutyrate	Lipid	Fatty Acid, Dihydroxy	-8.16 ( -16.12 , 0.56 )	1
3-(3-amino-3-carboxypropyl)uridine*	Nucleotide	Pyrimidine Metabolism, Uracil containing	-4.39 ( -8.91 , 0.36 )	1
3-(3-hydroxyphenyl)propionate	Xenobiotics	Benzoate Metabolism	-17.17 ( -32.19 , 1.19 )	1
3-(3-hydroxyphenyl)propionate sulfate	Xenobiotics	Benzoate Metabolism	-2.40 ( -18.65 , 17.09 )	1
3-(4-hydroxyphenyl)lactate	Amino Acid	Tyrosine Metabolism	1.96 ( -4.75 , 9.15 )	1
3-acetylphenol sulfate	Xenobiotics	Chemical	-20.44 ( -36.98 , 0.43 )	1
3-amino-2-piperidone	Amino Acid	Urea cycle; Arginine and Proline Metabolism	0.13 ( -4.85 , 5.37 )	1
3-aminoisobutyrate	Nucleotide	Pyrimidine Metabolism, Thymine containing	-14.27 ( -22.87 , -4.72 )	1
3-carboxy-4-methyl-5-propyl-2-furanpropanoate (CMPF)	Lipid	Fatty Acid, Dicarboxylate	18.53 ( -9.17 , 54.67 )	1
3-ethylcatechol sulfate (1)	Xenobiotics	Food Component/Plant	-19.08 ( -33.85 , -1.02 )	1
3-hydroxy-2-methylpyridine sulfate	Xenobiotics	Chemical	-43.71 ( -60.86 , -19.05 )	1
3-hydroxy-3-methylglutarate	Lipid	Mevalonate Metabolism	-6.12 ( -12.20 , 0.38 )	1
3-hydroxyadipate	Lipid	Fatty Acid, Dicarboxylate	17.60 ( 4.83 , 31.93 )	1
3-hydroxybutyrate (BHBA)	Lipid	Ketone Bodies	2.37 ( -16.10 , 24.92 )	1
3-hydroxybutyroylglycine**	Lipid	Fatty Acid Metabolism (Acyl Glycine)	1.57 ( -9.09 , 13.47 )	1
3-hydroxydecanoate	Lipid	Fatty Acid, Monohydroxy	2.21 ( -9.71 , 15.71 )	1
3-hydroxydecanoylcarnitine	Lipid	Fatty Acid Metabolism (Acyl Carnitine, Hydroxy)	2.02 ( -9.72 , 15.29 )	1
3-hydroxydodecanedioate*	Lipid	Fatty Acid, Dicarboxylate	-4.31 ( -18.04 , 11.71 )	1
3-hydroxyhexanoate	Lipid	Fatty Acid, Monohydroxy	-3.83 ( -12.47 , 5.66 )	1
3-hydroxyhexanoylcarnitine (1)	Lipid	Fatty Acid Metabolism (Acyl Carnitine, Hydroxy)	7.26 ( -3.27 , 18.93 )	1
3-hydroxyhippurate sulfate	Xenobiotics	Benzoate Metabolism	-9.86 ( -24.35 , 7.40 )	1
3-hydroxyisobutyrate	Amino Acid	Leucine, Isoleucine and Valine Metabolism	-8.86 ( -18.37 , 1.75 )	1
3-hydroxylaurate	Lipid	Fatty Acid, Monohydroxy	11.38 ( -4.80 , 30.31 )	1
3-hydroxymyristate	Lipid	Fatty Acid, Monohydroxy	1.16 ( -10.19 , 13.95 )	1
3-hydroxyoctanoate	Lipid	Fatty Acid, Monohydroxy	-2.08 ( -12.25 , 9.27 )	1
3-hydroxyoctanoylcarnitine (1)	Lipid	Fatty Acid Metabolism (Acyl Carnitine, Hydroxy)	-1.18 ( -11.66 , 10.53 )	1
3-hydroxyoctanoylcarnitine (2)	Lipid	Fatty Acid Metabolism (Acyl Carnitine, Hydroxy)	3.63 ( -7.36 , 15.92 )	1
3-hydroxyoleate*	Lipid	Fatty Acid, Monohydroxy	-3.55 ( -17.52 , 12.79 )	1
3-hydroxyoleoylcarnitine	Lipid	Fatty Acid Metabolism (Acyl Carnitine, Hydroxy)	-6.55 ( -14.62 , 2.28 )	1
3-hydroxyphenylacetoylglutamine	Peptide	Acetylated Peptides	-4.44 ( -13.61 , 5.71 )	1
3-hydroxypyridine sulfate	Xenobiotics	Chemical	-27.60 ( -50.13 , 5.10 )	1
3-hydroxysebacate	Lipid	Fatty Acid, Monohydroxy	-7.89 ( -21.47 , 8.03 )	1
3-hydroxystachydrine*	Xenobiotics	Food Component/Plant	1.78 ( -22.39 , 33.47 )	1
3-hydroxystearate	Lipid	Fatty Acid, Monohydroxy	1.96 ( -5.21 , 9.68 )	1
3-indoxyl sulfate	Amino Acid	Tryptophan Metabolism	-15.10 ( -24.57 , -4.45 )	1
3-methoxycatechol sulfate (1)	Xenobiotics	Benzoate Metabolism	-17.18 ( -36.05 , 7.26 )	1
3-methyl-2-oxobutyrate	Amino Acid	Leucine, Isoleucine and Valine Metabolism	-4.89 ( -9.61 , 0.08 )	1
3-methyl-2-oxovalerate	Amino Acid	Leucine, Isoleucine and Valine Metabolism	-7.93 ( -13.25 , -2.28 )	1
3-methyl catechol sulfate (1)	Xenobiotics	Benzoate Metabolism	-26.02 ( -45.02 , -0.45 )	1
3-methyl catechol sulfate (2)	Xenobiotics	Benzoate Metabolism	-23.80 ( -39.79 , -3.56 )	1
3-methylcytidine	Nucleotide	Pyrimidine Metabolism, Cytidine containing	-4.48 ( -10.39 , 1.82 )	1
3-methylglutarate/2-methylglutarate	Lipid	Fatty Acid, Dicarboxylate	-10.42 ( -18.97 , -0.98 )	1
3-methylhistidine	Amino Acid	Histidine Metabolism	27.42 ( -2.99 , 67.36 )	1
3-phenylpropionate (hydrocinnamate)	Xenobiotics	Benzoate Metabolism	-6.98 ( -25.17 , 15.64 )	1
3-phosphoglycerate	Carbohydrate	Glycolysis, Gluconeogenesis, and Pyruvate Metabolism	-11.83 ( -22.76 , 0.64 )	1
3-ureidopropionate	Nucleotide	Pyrimidine Metabolism, Uracil containing	1.29 ( -4.49 , 7.42 )	1
3,7-dimethylurate	Xenobiotics	Xanthine Metabolism	-20.37 ( -30.91 , -8.23 )	1
3beta-hydroxy-5-cholenoate	Lipid	Secondary Bile Acid Metabolism	-2.01 ( -12.63 , 9.90 )	1
3beta-hydroxy-5-cholestenoate	Lipid	Sterol	7.62 ( -0.76 , 16.72 )	1
4-acetamidobutanoate	Amino Acid	Polyamine Metabolism	-6.85 ( -12.50 , -0.84 )	1
4-acetylphenol sulfate	Xenobiotics	Benzoate Metabolism	-19.52 ( -35.53 , 0.47 )	1
4-allylcatechol sulfate	Xenobiotics	Benzoate Metabolism	20.25 ( -6.80 , 55.15 )	1
4-allylphenol sulfate	Xenobiotics	Food Component/Plant	5.24 ( -15.48 , 31.05 )	1
4-cholesten-3-one	Lipid	Sterol	-5.25 ( -9.73 , -0.56 )	1
4-ethylcatechol sulfate	Xenobiotics	Benzoate Metabolism	-32.99 ( -48.98 , -11.98 )	1
4-ethylphenylsulfate	Xenobiotics	Benzoate Metabolism	0.33 ( -22.87 , 30.51 )	1
4-guanidinobutanoate	Amino Acid	Guanidino and Acetamido Metabolism	-9.91 ( -20.52 , 2.11 )	1
4-hydroxy-2-oxoglutaric acid	Lipid	Fatty Acid, Dicarboxylate	-5.24 ( -16.84 , 7.99 )	1
4-hydroxycoumarin	Xenobiotics	Drug - Cardiovascular	-12.62 ( -27.10 , 4.74 )	1
4-hydroxyglutamate	Amino Acid	Glutamate Metabolism	4.53 ( -7.37 , 17.95 )	1
4-hydroxyhippurate	Xenobiotics	Benzoate Metabolism	-9.06 ( -21.63 , 5.53 )	1
4-hydroxyphenylacetate	Amino Acid	Phenylalanine Metabolism	2.37 ( -6.00 , 11.49 )	1
4-hydroxyphenylacetoylcarnitine	Amino Acid	Tyrosine Metabolism	-8.14 ( -16.78 , 1.39 )	1
4-hydroxyphenylpyruvate	Amino Acid	Tyrosine Metabolism	5.22 ( -5.80 , 17.53 )	1
4-methoxyphenol sulfate	Amino Acid	Tyrosine Metabolism	-13.98 ( -26.62 , 0.84 )	1
4-methylguaiacol sulfate	Xenobiotics	Benzoate Metabolism	-17.29 ( -30.13 , -2.08 )	1
4-methylhexanoylglutamine	Lipid	Fatty Acid Metabolism (Acyl Glutamine)	1.17 ( -9.34 , 12.90 )	1
4-vinylcatechol sulfate	Xenobiotics	Benzoate Metabolism	-17.60 ( -37.19 , 8.09 )	1
4-vinylguaiacol sulfate	Xenobiotics	Food Component/Plant	-13.38 ( -33.83 , 13.39 )	1
4-vinylphenol sulfate	Xenobiotics	Benzoate Metabolism	-15.41 ( -31.91 , 5.08 )	1
5-(galactosylhydroxy)-lysine	Amino Acid	Lysine Metabolism	6.08 ( -1.86 , 14.65 )	1
5-dodecenoate (12:1n7)	Lipid	Medium Chain Fatty Acid	-2.59 ( -17.08 , 14.45 )	1
5-dodecenoylcarnitine (C12:1)	Lipid	Fatty Acid Metabolism (Acyl Carnitine, Monounsaturated)	-7.50 ( -19.49 , 6.26 )	1
5-hydroxy-2-methylpyridine sulfate	Xenobiotics	Chemical	-41.22 ( -57.86 , -18.02 )	1
5-hydroxyhexanoate	Lipid	Fatty Acid, Monohydroxy	-3.62 ( -13.28 , 7.12 )	1
5-hydroxyindole sulfate	Amino Acid	Tryptophan Metabolism	9.25 ( -1.69 , 21.40 )	1
5-hydroxyindoleacetate	Amino Acid	Tryptophan Metabolism	-6.21 ( -14.54 , 2.92 )	1
5-hydroxylysine	Amino Acid	Lysine Metabolism	-11.44 ( -19.59 , -2.46 )	1
5-methyluridine (ribothymidine)	Nucleotide	Pyrimidine Metabolism, Uracil containing	0.72 ( -4.00 , 5.67 )	1
5,6-dihydrothymine	Nucleotide	Pyrimidine Metabolism, Thymine containing	-2.93 ( -7.80 , 2.19 )	1
5,6-dihydrouracil	Nucleotide	Pyrimidine Metabolism, Uracil containing	-0.29 ( -6.19 , 5.98 )	1
5,6-dihydrouridine	Nucleotide	Pyrimidine Metabolism, Uracil containing	-4.93 ( -9.55 , -0.08 )	1
5alpha-androstan-3alpha,17alpha-diol monosulfate	Lipid	Androgenic Steroids	-15.79 ( -24.62 , -5.92 )	1
5alpha-androstan-3alpha,17beta-diol disulfate	Lipid	Androgenic Steroids	-5.18 ( -17.38 , 8.83 )	1
5alpha-androstan-3alpha,17beta-diol monosulfate (2)	Lipid	Androgenic Steroids	3.71 ( -9.15 , 18.40 )	1
5alpha-pregnan-3beta-ol,20-one sulfate	Lipid	Progestin Steroids	-1.54 ( -19.78 , 20.86 )	1
5alpha-pregnan-3beta,20alpha-diol disulfate	Lipid	Progestin Steroids	14.10 ( -12.22 , 48.31 )	1
5alpha-pregnan-3beta,20alpha-diol monosulfate (2)	Lipid	Progestin Steroids	0.34 ( -22.96 , 30.68 )	1
5alpha-pregnan-3beta,20beta-diol monosulfate (1)	Lipid	Progestin Steroids	-0.76 ( -23.30 , 28.40 )	1
5alpha-pregnan-diol disulfate	Lipid	Progestin Steroids	5.60 ( -18.89 , 37.48 )	1
6-hydroxyindole sulfate	Xenobiotics	Chemical	-7.83 ( -17.91 , 3.48 )	1
6-oxopiperidine-2-carboxylate	Amino Acid	Lysine Metabolism	13.04 ( 3.91 , 22.97 )	1
7-methylguanine	Nucleotide	Purine Metabolism, Guanine containing	-2.04 ( -5.94 , 2.01 )	1
8-methoxykynurenate	Amino Acid	Tryptophan Metabolism	-11.41 ( -21.88 , 0.45 )	1
9-hydroxystearate	Lipid	Fatty Acid, Monohydroxy	-15.43 ( -25.34 , -4.21 )	1
9,10-DiHOME	Lipid	Fatty Acid, Dihydroxy	-17.53 ( -29.90 , -2.99 )	1
acetylcarnitine (C2)	Lipid	Fatty Acid Metabolism (Acyl Carnitine, Short Chain)	-2.54 ( -7.97 , 3.21 )	1
acisoga	Amino Acid	Polyamine Metabolism	11.82 ( 2.22 , 22.32 )	1
aconitate [cis or trans]	Energy	TCA Cycle	-2.54 ( -6.64 , 1.75 )	1
adenine	Nucleotide	Purine Metabolism, Adenine containing	-3.94 ( -10.45 , 3.03 )	1
adenosine	Nucleotide	Purine Metabolism, Adenine containing	1.18 ( -4.49 , 7.20 )	1
adenosine 3',5'-cyclic monophosphate (cAMP)	Nucleotide	Purine Metabolism, Adenine containing	-4.89 ( -9.21 , -0.35 )	1
adenosine 5'-diphosphoribose (ADP-ribose)	Cofactors and Vitamins	Nicotinate and Nicotinamide Metabolism	-7.81 ( -14.53 , -0.57 )	1
adenosine 5'-monophosphate (AMP)	Nucleotide	Purine Metabolism, Adenine containing	-5.89 ( -11.39 , -0.05 )	1
adipate (C6-DC)	Lipid	Fatty Acid, Dicarboxylate	1.22 ( -7.72 , 11.03 )	1
adipoylcarnitine (C6-DC)	Lipid	Fatty Acid Metabolism (Acyl Carnitine, Dicarboxylate)	-16.06 ( -24.87 , -6.21 )	1
adrenate (22:4n6)	Lipid	Long Chain Polyunsaturated Fatty Acid (n3 and n6)	1.19 ( -11.94 , 16.27 )	1
adrenoylcarnitine (C22:4)*	Lipid	Fatty Acid Metabolism (Acyl Carnitine, Polyunsaturated)	-6.25 ( -13.13 , 1.19 )	1
allantoin	Nucleotide	Purine Metabolism, (Hypo)Xanthine/Inosine containing	-3.69 ( -7.10 , -0.16 )	1
alliin	Xenobiotics	Food Component/Plant	-1.91 ( -20.04 , 20.33 )	1
alpha-CEHC sulfate	Cofactors and Vitamins	Tocopherol Metabolism	-10.47 ( -23.65 , 4.98 )	1
alpha-CMBHC glucuronide	Cofactors and Vitamins	Tocopherol Metabolism	-11.30 ( -22.83 , 1.95 )	1
alpha-hydroxyisocaproate	Amino Acid	Leucine, Isoleucine and Valine Metabolism	3.24 ( -4.51 , 11.61 )	1
alpha-hydroxyisovalerate	Amino Acid	Leucine, Isoleucine and Valine Metabolism	-2.46 ( -11.42 , 7.39 )	1
alpha-ketobutyrate	Amino Acid	Methionine, Cysteine, SAM and Taurine Metabolism	-1.32 ( -14.58 , 14.00 )	1
alpha-ketoglutaramate*	Amino Acid	Glutamate Metabolism	-3.61 ( -8.28 , 1.29 )	1
alpha-ketoglutarate	Energy	TCA Cycle	9.97 ( 0.66 , 20.14 )	1
alpha-tocopherol	Cofactors and Vitamins	Tocopherol Metabolism	-7.11 ( -11.49 , -2.52 )	1
andro steroid monosulfate C19H28O6S (1)*	Lipid	Androgenic Steroids	2.56 ( -12.22 , 19.82 )	1
androstenediol (3alpha, 17alpha) monosulfate (2)	Lipid	Androgenic Steroids	-3.97 ( -15.49 , 9.12 )	1
androstenediol (3alpha, 17alpha) monosulfate (3)	Lipid	Androgenic Steroids	-17.66 ( -28.74 , -4.86 )	1
androstenediol (3beta,17beta) disulfate (1)	Lipid	Androgenic Steroids	-17.10 ( -30.88 , -0.57 )	1
androstenediol (3beta,17beta) disulfate (2)	Lipid	Androgenic Steroids	-10.57 ( -20.76 , 0.93 )	1
androstenediol (3beta,17beta) monosulfate (1)	Lipid	Androgenic Steroids	-4.67 ( -18.06 , 10.92 )	1
androsterone glucuronide	Lipid	Androgenic Steroids	-11.63 ( -24.19 , 3.00 )	1
anthranilate	Amino Acid	Tryptophan Metabolism	4.59 ( -2.86 , 12.60 )	1
arabitol/xylitol	Carbohydrate	Pentose Metabolism	-8.73 ( -13.82 , -3.34 )	1
arachidate (20:0)	Lipid	Long Chain Saturated Fatty Acid	-5.58 ( -13.06 , 2.54 )	1
arachidonate (20:4n6)	Lipid	Long Chain Polyunsaturated Fatty Acid (n3 and n6)	2.81 ( -5.52 , 11.87 )	1
arachidonoyl ethanolamide	Lipid	Endocannabinoid	1.17 ( -3.94 , 6.54 )	1
arachidonoylcarnitine (C20:4)	Lipid	Fatty Acid Metabolism (Acyl Carnitine, Polyunsaturated)	3.15 ( -6.52 , 13.83 )	1
arachidonoylcholine	Lipid	Fatty Acid Metabolism (Acyl Choline)	-1.88 ( -13.95 , 11.87 )	1
arachidoylcarnitine (C20)*	Lipid	Fatty Acid Metabolism (Acyl Carnitine, Long Chain Saturated)	-2.11 ( -8.59 , 4.83 )	1
argininate*	Amino Acid	Urea cycle; Arginine and Proline Metabolism	-0.82 ( -11.38 , 11.00 )	1
ascorbic acid 2-sulfate	Cofactors and Vitamins	Ascorbate and Aldarate Metabolism	-5.23 ( -16.12 , 7.07 )	1
ascorbic acid 3-sulfate*	Cofactors and Vitamins	Ascorbate and Aldarate Metabolism	13.44 ( -0.00 , 28.68 )	1
asparagine	Amino Acid	Alanine and Aspartate Metabolism	-3.01 ( -6.89 , 1.04 )	1
azelate (C9-DC)	Lipid	Fatty Acid, Dicarboxylate	-0.46 ( -11.29 , 11.69 )	1
benzoate	Xenobiotics	Benzoate Metabolism	-2.29 ( -9.53 , 5.53 )	1
beta-alanine	Nucleotide	Pyrimidine Metabolism, Uracil containing	-1.49 ( -10.52 , 8.45 )	1
beta-citrylglutamate	Amino Acid	Glutamate Metabolism	-11.16 ( -18.26 , -3.45 )	1
beta-hydroxyisovaleroylcarnitine	Amino Acid	Leucine, Isoleucine and Valine Metabolism	4.98 ( -2.36 , 12.87 )	1
betaine	Amino Acid	Glycine, Serine and Threonine Metabolism	8.36 ( 2.69 , 14.35 )	1
bilirubin (E,E)*	Cofactors and Vitamins	Hemoglobin and Porphyrin Metabolism	1.87 ( -9.30 , 14.41 )	1
bilirubin (E,Z or Z,E)*	Cofactors and Vitamins	Hemoglobin and Porphyrin Metabolism	-0.44 ( -9.44 , 9.46 )	1
bilirubin (Z,Z)	Cofactors and Vitamins	Hemoglobin and Porphyrin Metabolism	-1.99 ( -9.58 , 6.24 )	1
bilirubin degradation product, C16H18N2O5 (1)**	Partially Characterized Molecules	Partially Characterized Molecules	3.15 ( -7.73 , 15.32 )	1
bilirubin degradation product, C16H18N2O5 (2)**	Partially Characterized Molecules	Partially Characterized Molecules	-0.62 ( -11.40 , 11.48 )	1
bilirubin degradation product, C16H18N2O5 (3)**	Partially Characterized Molecules	Partially Characterized Molecules	-0.56 ( -10.06 , 9.95 )	1
bilirubin degradation product, C16H18N2O5 (4)**	Partially Characterized Molecules	Partially Characterized Molecules	0.97 ( -10.22 , 13.56 )	1
bilirubin degradation product, C17H18N2O4 (1)**	Partially Characterized Molecules	Partially Characterized Molecules	-7.71 ( -17.13 , 2.77 )	1
bilirubin degradation product, C17H18N2O4 (2)**	Partially Characterized Molecules	Partially Characterized Molecules	-7.06 ( -16.89 , 3.94 )	1
bilirubin degradation product, C17H18N2O4 (3)**	Partially Characterized Molecules	Partially Characterized Molecules	-7.99 ( -17.78 , 2.96 )	1
bilirubin degradation product, C17H20N2O5 (1)**	Partially Characterized Molecules	Partially Characterized Molecules	-4.03 ( -18.66 , 13.22 )	1
bilirubin degradation product, C17H20N2O5 (2)**	Partially Characterized Molecules	Partially Characterized Molecules	-1.65 ( -16.30 , 15.56 )	1
biliverdin	Cofactors and Vitamins	Hemoglobin and Porphyrin Metabolism	-1.10 ( -10.61 , 9.43 )	1
branched-chain fatty acid 18:0 (2)**	Lipid	Fatty Acid, Branched	2.46 ( -5.40 , 10.96 )	1
branched-chain, straight-chain, or cyclopropyl 10:1 fatty acid (1)*	Partially Characterized Molecules	Partially Characterized Molecules	-8.97 ( -19.44 , 2.86 )	1
branched-chain, straight-chain, or cyclopropyl 10:1 fatty acid (2)*	Partially Characterized Molecules	Partially Characterized Molecules	-0.30 ( -7.18 , 7.08 )	1
branched-chain, straight-chain, or cyclopropyl 12:1 fatty acid*	Partially Characterized Molecules	Partially Characterized Molecules	28.49 ( 7.64 , 53.36 )	1
branched chain 14:0 dicarboxylic acid**	Lipid	Fatty Acid, Dicarboxylate	-5.54 ( -21.81 , 14.12 )	1
butyrate/isobutyrate (4:0)	Lipid	Short Chain Fatty Acid	-4.06 ( -10.27 , 2.58 )	1
caprate (10:0)	Lipid	Medium Chain Fatty Acid	-8.89 ( -21.46 , 5.71 )	1
caproate (6:0)	Lipid	Medium Chain Fatty Acid	-2.28 ( -7.29 , 2.99 )	1
caprylate (8:0)	Lipid	Medium Chain Fatty Acid	-4.70 ( -16.30 , 8.50 )	1
carboxyethyl-GABA	Amino Acid	Glutamate Metabolism	-2.76 ( -8.80 , 3.67 )	1
carnitine	Lipid	Carnitine Metabolism	5.14 ( 0.04 , 10.50 )	1
carnosine	Amino Acid	Histidine Metabolism	-11.94 ( -21.56 , -1.15 )	1
carotene diol (1)	Cofactors and Vitamins	Vitamin A Metabolism	4.75 ( -3.60 , 13.82 )	1
cerotoylcarnitine (C26)*	Lipid	Fatty Acid Metabolism (Acyl Carnitine, Long Chain Saturated)	-2.53 ( -9.58 , 5.07 )	1
chenodeoxycholate	Lipid	Primary Bile Acid Metabolism	4.60 ( -7.28 , 17.99 )	1
cholate	Lipid	Primary Bile Acid Metabolism	-1.24 ( -20.78 , 23.12 )	1
cholesterol	Lipid	Sterol	-4.50 ( -8.32 , -0.52 )	1
cholic acid glucuronide	Lipid	Primary Bile Acid Metabolism	-8.05 ( -20.91 , 6.89 )	1
choline phosphate	Lipid	Phospholipid Metabolism	-9.40 ( -14.71 , -3.76 )	1
cinnamoylglycine	Xenobiotics	Food Component/Plant	-5.21 ( -28.29 , 25.30 )	1
cis-3,4-methyleneheptanoate	Lipid	Fatty Acid, Branched	9.47 ( -1.21 , 21.31 )	1
cis-3,4-methyleneheptanoylcarnitine	Lipid	Fatty Acid Metabolism (Acyl Carnitine, Medium Chain)	13.39 ( 2.93 , 24.91 )	1
cis-3,4-methyleneheptanoylglycine	Lipid	Fatty Acid Metabolism (Acyl Glycine)	-7.59 ( -17.60 , 3.63 )	1
cis-urocanate	Amino Acid	Histidine Metabolism	-12.38 ( -21.18 , -2.60 )	1
citraconate/glutaconate	Energy	TCA Cycle	-33.64 ( -49.87 , -12.15 )	1
citrate	Energy	TCA Cycle	1.46 ( -1.12 , 4.11 )	1
citrulline	Amino Acid	Urea cycle; Arginine and Proline Metabolism	-2.71 ( -7.86 , 2.72 )	1
corticosterone	Lipid	Corticosteroids	-7.22 ( -20.03 , 7.64 )	1
cortisol	Lipid	Corticosteroids	-8.04 ( -16.94 , 1.81 )	1
cortisone	Lipid	Corticosteroids	2.28 ( -5.14 , 10.28 )	1
cortolone glucuronide (1)	Lipid	Corticosteroids	-2.58 ( -10.41 , 5.93 )	1
creatine	Amino Acid	Creatine Metabolism	1.97 ( -7.44 , 12.34 )	1
cyclo(gly-pro)	Peptide	Dipeptide	1.86 ( -8.99 , 14.01 )	1
cyclo(leu-pro)	Peptide	Dipeptide	-14.50 ( -24.93 , -2.61 )	1
cyclo(pro-val)	Peptide	Dipeptide	-14.96 ( -23.73 , -5.18 )	1
cystathionine	Amino Acid	Methionine, Cysteine, SAM and Taurine Metabolism	-2.21 ( -13.54 , 10.59 )	1
cysteine	Amino Acid	Methionine, Cysteine, SAM and Taurine Metabolism	-1.94 ( -6.56 , 2.90 )	1
cysteine s-sulfate	Amino Acid	Methionine, Cysteine, SAM and Taurine Metabolism	-4.30 ( -10.92 , 2.80 )	1
cysteine sulfinic acid	Amino Acid	Methionine, Cysteine, SAM and Taurine Metabolism	-4.49 ( -9.43 , 0.72 )	1
cysteinylglycine	Amino Acid	Glutathione Metabolism	-7.73 ( -15.30 , 0.51 )	1
cysteinylglycine disulfide*	Amino Acid	Glutathione Metabolism	-4.06 ( -7.44 , -0.56 )	1
cystine	Amino Acid	Methionine, Cysteine, SAM and Taurine Metabolism	3.12 ( -5.03 , 11.96 )	1
cytidine	Nucleotide	Pyrimidine Metabolism, Cytidine containing	-11.55 ( -18.33 , -4.21 )	1
cytosine	Nucleotide	Pyrimidine Metabolism, Cytidine containing	-5.65 ( -15.29 , 5.09 )	1
decadienedioic acid (C10:2-DC)**	Lipid	Fatty Acid, Dicarboxylate	-5.39 ( -20.78 , 13.00 )	1
decanoylcarnitine (C10)	Lipid	Fatty Acid Metabolism (Acyl Carnitine, Medium Chain)	18.90 ( 2.76 , 37.58 )	1
dehydroepiandrosterone sulfate (DHEA-S)	Lipid	Androgenic Steroids	-4.03 ( -16.50 , 10.30 )	1
delta-CEHC	Cofactors and Vitamins	Tocopherol Metabolism	-12.94 ( -22.96 , -1.62 )	1
deoxycarnitine	Lipid	Carnitine Metabolism	6.33 ( 1.75 , 11.12 )	1
deoxycholate	Lipid	Secondary Bile Acid Metabolism	-8.11 ( -18.25 , 3.29 )	1
deoxycholic acid 12-sulfate*	Lipid	Secondary Bile Acid Metabolism	-24.15 ( -36.60 , -9.26 )	1
deoxycholic acid glucuronide	Lipid	Secondary Bile Acid Metabolism	2.75 ( -15.41 , 24.80 )	1
dihomo-linoleate (20:2n6)	Lipid	Long Chain Polyunsaturated Fatty Acid (n3 and n6)	4.27 ( -8.57 , 18.92 )	1
dihomo-linolenate (20:3n3 or n6)	Lipid	Long Chain Polyunsaturated Fatty Acid (n3 and n6)	-14.67 ( -23.09 , -5.34 )	1
dihomo-linolenoyl-choline	Lipid	Fatty Acid Metabolism (Acyl Choline)	-14.47 ( -24.50 , -3.09 )	1
dihomo-linolenoylcarnitine (C20:3n3 or 6)*	Lipid	Fatty Acid Metabolism (Acyl Carnitine, Polyunsaturated)	-12.88 ( -20.40 , -4.64 )	1
dihomo-linoleoylcarnitine (C20:2)*	Lipid	Fatty Acid Metabolism (Acyl Carnitine, Polyunsaturated)	-3.56 ( -10.86 , 4.34 )	1
dihydrocaffeate sulfate (2)	Xenobiotics	Food Component/Plant	-5.98 ( -24.67 , 17.35 )	1
dihydroferulate	Xenobiotics	Food Component/Plant	-20.97 ( -33.62 , -5.91 )	1
dimethyl sulfone	Xenobiotics	Chemical	-9.41 ( -23.84 , 7.75 )	1
dimethylarginine (SDMA + ADMA)	Amino Acid	Urea cycle; Arginine and Proline Metabolism	-0.26 ( -3.29 , 2.86 )	1
dimethylglycine	Amino Acid	Glycine, Serine and Threonine Metabolism	7.07 ( 0.16 , 14.47 )	1
docosadienoate (22:2n6)	Lipid	Long Chain Polyunsaturated Fatty Acid (n3 and n6)	1.21 ( -9.08 , 12.66 )	1
docosadioate (C22-DC)	Lipid	Fatty Acid, Dicarboxylate	9.45 ( -1.73 , 21.91 )	1
docosahexaenoate (DHA; 22:6n3)	Lipid	Long Chain Polyunsaturated Fatty Acid (n3 and n6)	3.80 ( -8.22 , 17.40 )	1
docosahexaenoylcholine	Lipid	Fatty Acid Metabolism (Acyl Choline)	-1.87 ( -12.64 , 10.23 )	1
docosapentaenoate (n3 DPA; 22:5n3)	Lipid	Long Chain Polyunsaturated Fatty Acid (n3 and n6)	-0.81 ( -13.44 , 13.67 )	1
docosapentaenoate (n6 DPA; 22:5n6)	Lipid	Long Chain Polyunsaturated Fatty Acid (n3 and n6)	-0.20 ( -10.58 , 11.38 )	1
docosatrienoate (22:3n3)	Lipid	Long Chain Polyunsaturated Fatty Acid (n3 and n6)	-16.87 ( -25.99 , -6.63 )	1
dodecadienoate (12:2)*	Lipid	Fatty Acid, Dicarboxylate	17.85 ( 3.25 , 34.52 )	1
dodecenedioate (C12:1-DC)*	Lipid	Fatty Acid, Dicarboxylate	2.51 ( -10.38 , 17.25 )	1
dopamine 3-O-sulfate	Amino Acid	Tyrosine Metabolism	-3.84 ( -17.67 , 12.31 )	1
dopamine 4-sulfate	Amino Acid	Tyrosine Metabolism	-9.58 ( -22.70 , 5.77 )	1
ectoine	Xenobiotics	Chemical	-2.82 ( -15.89 , 12.28 )	1
EDTA	Xenobiotics	Chemical	1.05 ( -1.92 , 4.10 )	1
eicosanedioate (C20-DC)	Lipid	Fatty Acid, Dicarboxylate	14.18 ( 3.64 , 25.78 )	1
eicosapentaenoate (EPA; 20:5n3)	Lipid	Long Chain Polyunsaturated Fatty Acid (n3 and n6)	-6.47 ( -18.20 , 6.94 )	1
eicosenoate (20:1)	Lipid	Long Chain Monounsaturated Fatty Acid	0.72 ( -11.89 , 15.14 )	1
eicosenoylcarnitine (C20:1)*	Lipid	Fatty Acid Metabolism (Acyl Carnitine, Monounsaturated)	-8.11 ( -14.88 , -0.79 )	1
erucate (22:1n9)	Lipid	Long Chain Monounsaturated Fatty Acid	-9.27 ( -18.63 , 1.17 )	1
erythritol	Xenobiotics	Food Component/Plant	-18.26 ( -34.91 , 2.65 )	1
estrone 3-sulfate	Lipid	Estrogenic Steroids	-12.52 ( -26.10 , 3.55 )	1
ethyl alpha-glucopyranoside	Xenobiotics	Food Component/Plant	-17.47 ( -32.92 , 1.55 )	1
ethyl beta-glucopyranoside	Xenobiotics	Food Component/Plant	-28.81 ( -44.28 , -9.05 )	1
ethyl glucuronide	Xenobiotics	Chemical	-17.43 ( -29.80 , -2.88 )	1
ethylparaben sulfate	Xenobiotics	Chemical	55.26 ( 7.87 , 123.47 )	1
etiocholanolone glucuronide	Lipid	Androgenic Steroids	-9.54 ( -20.80 , 3.33 )	1
eugenol sulfate	Xenobiotics	Food Component/Plant	7.06 ( -18.77 , 41.10 )	1
ferulic acid 4-sulfate	Xenobiotics	Food Component/Plant	-29.92 ( -45.43 , -10.00 )	1
fibrinopeptide B (1-13)**	Peptide	Fibrinogen Cleavage Peptide	-6.72 ( -16.50 , 4.20 )	1
formiminoglutamate	Amino Acid	Histidine Metabolism	-1.83 ( -13.28 , 11.14 )	1
fructose	Carbohydrate	Fructose, Mannose and Galactose Metabolism	-6.55 ( -18.47 , 7.11 )	1
fructosyllysine	Amino Acid	Lysine Metabolism	-7.89 ( -14.88 , -0.33 )	1
fumarate	Energy	TCA Cycle	-3.97 ( -11.91 , 4.69 )	1
gamma-carboxyglutamate	Amino Acid	Glutamate Metabolism	-3.19 ( -8.23 , 2.12 )	1
gamma-CEHC glucuronide*	Cofactors and Vitamins	Tocopherol Metabolism	-11.06 ( -21.70 , 1.01 )	1
gamma-glutamyl-2-aminobutyrate	Peptide	Gamma-glutamyl Amino Acid	-3.84 ( -11.88 , 4.93 )	1
gamma-glutamyl-epsilon-lysine	Peptide	Gamma-glutamyl Amino Acid	-8.29 ( -13.04 , -3.29 )	1
gamma-glutamylalanine	Peptide	Gamma-glutamyl Amino Acid	-5.27 ( -15.76 , 6.53 )	1
gamma-glutamylcitrulline*	Peptide	Gamma-glutamyl Amino Acid	-10.49 ( -17.60 , -2.76 )	1
gamma-glutamylglutamine	Peptide	Gamma-glutamyl Amino Acid	-6.72 ( -11.72 , -1.44 )	1
gamma-glutamylglycine	Peptide	Gamma-glutamyl Amino Acid	1.76 ( -5.55 , 9.63 )	1
gamma-glutamylhistidine	Peptide	Gamma-glutamyl Amino Acid	-5.94 ( -11.01 , -0.59 )	1
gamma-glutamylisoleucine*	Peptide	Gamma-glutamyl Amino Acid	-2.22 ( -8.99 , 5.06 )	1
gamma-glutamylleucine	Peptide	Gamma-glutamyl Amino Acid	-8.11 ( -13.72 , -2.14 )	1
gamma-glutamylmethionine	Peptide	Gamma-glutamyl Amino Acid	0.15 ( -6.28 , 7.01 )	1
gamma-glutamylthreonine	Peptide	Gamma-glutamyl Amino Acid	2.22 ( -4.24 , 9.11 )	1
gamma-glutamyltryptophan	Peptide	Gamma-glutamyl Amino Acid	-3.19 ( -7.77 , 1.61 )	1
gamma-glutamyltyrosine	Peptide	Gamma-glutamyl Amino Acid	-3.85 ( -10.15 , 2.89 )	1
gamma-glutamylvaline	Peptide	Gamma-glutamyl Amino Acid	5.53 ( -3.78 , 15.74 )	1
gamma-tocopherol/beta-tocopherol	Cofactors and Vitamins	Tocopherol Metabolism	3.73 ( -6.22 , 14.72 )	1
gentisate	Amino Acid	Tyrosine Metabolism	-16.23 ( -28.34 , -2.07 )	1
gluconate	Xenobiotics	Food Component/Plant	-2.72 ( -7.90 , 2.76 )	1
glucose	Carbohydrate	Glycolysis, Gluconeogenesis, and Pyruvate Metabolism	0.31 ( -3.26 , 4.01 )	1
glucuronate	Carbohydrate	Aminosugar Metabolism	-10.22 ( -18.96 , -0.53 )	1
glucuronide of C10H18O2 (7)*	Partially Characterized Molecules	Partially Characterized Molecules	17.22 ( -10.55 , 53.63 )	1
glucuronide of piperine metabolite C17H21NO3 (3)*	Xenobiotics	Food Component/Plant	21.89 ( 4.05 , 42.79 )	1
glucuronide of piperine metabolite C17H21NO3 (4)*	Xenobiotics	Food Component/Plant	18.23 ( 1.17 , 38.17 )	1
glucuronide of piperine metabolite C17H21NO3 (5)*	Xenobiotics	Food Component/Plant	16.65 ( -0.85 , 37.25 )	1
glutamate, gamma-methyl ester	Amino Acid	Glutamate Metabolism	-6.39 ( -11.55 , -0.93 )	1
glutamine	Amino Acid	Glutamate Metabolism	-2.23 ( -4.96 , 0.58 )	1
glutamine conjugate of C6H10O2 (1)*	Partially Characterized Molecules	Partially Characterized Molecules	-4.06 ( -17.25 , 11.23 )	1
glutamine conjugate of C6H10O2 (2)*	Partially Characterized Molecules	Partially Characterized Molecules	-5.74 ( -22.62 , 14.82 )	1
glutamine conjugate of C7H12O2*	Partially Characterized Molecules	Partially Characterized Molecules	4.09 ( -14.83 , 27.22 )	1
glutamine_degradant*	Partially Characterized Molecules	Partially Characterized Molecules	-2.73 ( -13.30 , 9.13 )	1
glutarylcarnitine (C5-DC)	Amino Acid	Lysine Metabolism	-0.25 ( -7.35 , 7.40 )	1
glycerate	Carbohydrate	Glycolysis, Gluconeogenesis, and Pyruvate Metabolism	-5.01 ( -11.94 , 2.47 )	1
glycerol	Lipid	Glycerolipid Metabolism	-4.42 ( -13.34 , 5.42 )	1
glycerophosphoethanolamine	Lipid	Phospholipid Metabolism	-9.70 ( -15.33 , -3.70 )	1
glycerophosphoglycerol	Lipid	Glycerolipid Metabolism	-11.16 ( -18.98 , -2.58 )	1
glycine	Amino Acid	Glycine, Serine and Threonine Metabolism	2.51 ( -3.71 , 9.14 )	1
glycine conjugate of C10H12O2*	Partially Characterized Molecules	Partially Characterized Molecules	5.49 ( -5.01 , 17.15 )	1
glycine conjugate of C10H14O2 (1)*	Partially Characterized Molecules	Partially Characterized Molecules	2.43 ( -7.63 , 13.59 )	1
glyco-beta-muricholate**	Lipid	Primary Bile Acid Metabolism	11.80 ( -7.13 , 34.58 )	1
glycochenodeoxycholate	Lipid	Primary Bile Acid Metabolism	-10.44 ( -28.60 , 12.33 )	1
glycochenodeoxycholate glucuronide (1)	Lipid	Primary Bile Acid Metabolism	-1.64 ( -17.58 , 17.38 )	1
glycocholate	Lipid	Primary Bile Acid Metabolism	-14.45 ( -32.46 , 8.37 )	1
glycocholate glucuronide (1)	Lipid	Primary Bile Acid Metabolism	13.94 ( -5.91 , 37.97 )	1
glycodeoxycholate	Lipid	Secondary Bile Acid Metabolism	-21.31 ( -36.39 , -2.65 )	1
glycodeoxycholate 3-sulfate	Lipid	Secondary Bile Acid Metabolism	-0.96 ( -16.57 , 17.56 )	1
glycolithocholate	Lipid	Secondary Bile Acid Metabolism	-15.30 ( -30.35 , 3.01 )	1
glycolithocholate sulfate*	Lipid	Secondary Bile Acid Metabolism	1.10 ( -16.84 , 22.91 )	1
glycoursodeoxycholate	Lipid	Secondary Bile Acid Metabolism	-22.99 ( -40.83 , 0.23 )	1
glycoursodeoxycholic acid sulfate (1)	Lipid	Secondary Bile Acid Metabolism	-8.53 ( -26.92 , 14.47 )	1
glycylleucine	Peptide	Dipeptide	-9.26 ( -15.93 , -2.05 )	1
glycylvaline	Peptide	Dipeptide	-5.28 ( -13.13 , 3.29 )	1
guanidinoacetate	Amino Acid	Creatine Metabolism	4.72 ( -5.04 , 15.48 )	1
gulonate*	Cofactors and Vitamins	Ascorbate and Aldarate Metabolism	-3.72 ( -10.41 , 3.48 )	1
heme	Cofactors and Vitamins	Hemoglobin and Porphyrin Metabolism	1.56 ( -11.60 , 16.68 )	1
heptanoate (7:0)	Lipid	Medium Chain Fatty Acid	-4.48 ( -9.87 , 1.22 )	1
heptenedioate (C7:1-DC)*	Lipid	Fatty Acid, Dicarboxylate	-14.71 ( -23.70 , -4.67 )	1
hexadecadienoate (16:2n6)	Lipid	Long Chain Polyunsaturated Fatty Acid (n3 and n6)	3.18 ( -11.78 , 20.67 )	1
hexadecanedioate (C16-DC)	Lipid	Fatty Acid, Dicarboxylate	-17.41 ( -26.47 , -7.24 )	1
hexadecenedioate (C16:1-DC)*	Lipid	Fatty Acid, Dicarboxylate	-6.86 ( -16.35 , 3.71 )	1
hexanoylcarnitine (C6)	Lipid	Fatty Acid Metabolism (Acyl Carnitine, Medium Chain)	14.23 ( 1.03 , 29.17 )	1
hexanoylglutamine	Lipid	Fatty Acid Metabolism (Acyl Glutamine)	13.35 ( -4.12 , 34.00 )	1
hippurate	Xenobiotics	Benzoate Metabolism	-19.84 ( -33.31 , -3.63 )	1
histidine	Amino Acid	Histidine Metabolism	-1.39 ( -4.80 , 2.15 )	1
histidine betaine (hercynine)*	Xenobiotics	Food Component/Plant	-12.20 ( -21.86 , -1.35 )	1
homocitrulline	Amino Acid	Urea cycle; Arginine and Proline Metabolism	-5.69 ( -17.23 , 7.45 )	1
homostachydrine*	Xenobiotics	Food Component/Plant	-17.26 ( -27.51 , -5.56 )	1
hydantoin-5-propionate	Amino Acid	Histidine Metabolism	-17.65 ( -28.09 , -5.69 )	1
hydroquinone sulfate	Xenobiotics	Drug - Topical Agents	-22.99 ( -34.57 , -9.36 )	1
hydroxy-CMPF*	Lipid	Fatty Acid, Dicarboxylate	19.08 ( -6.27 , 51.29 )	1
hydroxyasparagine**	Amino Acid	Alanine and Aspartate Metabolism	-1.28 ( -5.19 , 2.79 )	1
hypoxanthine	Nucleotide	Purine Metabolism, (Hypo)Xanthine/Inosine containing	-4.85 ( -15.32 , 6.92 )	1
I-urobilinogen	Cofactors and Vitamins	Hemoglobin and Porphyrin Metabolism	32.33 ( 8.75 , 61.04 )	1
imidazole lactate	Amino Acid	Histidine Metabolism	-10.50 ( -17.02 , -3.47 )	1
imidazole propionate	Amino Acid	Histidine Metabolism	11.74 ( -3.92 , 29.95 )	1
iminodiacetate (IDA)	Xenobiotics	Chemical	-3.03 ( -7.13 , 1.25 )	1
indole-3-carboxylate	Amino Acid	Tryptophan Metabolism	-2.99 ( -8.15 , 2.46 )	1
indoleacetate	Amino Acid	Tryptophan Metabolism	-11.09 ( -20.14 , -1.01 )	1
indoleacetylglutamine	Amino Acid	Tryptophan Metabolism	17.70 ( 3.40 , 33.99 )	1
indolebutyrate	Amino Acid	Tryptophan Metabolism	-4.39 ( -12.82 , 4.86 )	1
indolepropionate	Amino Acid	Tryptophan Metabolism	-9.46 ( -24.19 , 8.14 )	1
indolin-2-one	Xenobiotics	Food Component/Plant	0.64 ( -8.05 , 10.15 )	1
inosine	Nucleotide	Purine Metabolism, (Hypo)Xanthine/Inosine containing	-4.94 ( -17.11 , 9.02 )	1
isobutyrylcarnitine (C4)	Amino Acid	Leucine, Isoleucine and Valine Metabolism	2.89 ( -8.20 , 15.33 )	1
isobutyrylglycine	Amino Acid	Leucine, Isoleucine and Valine Metabolism	-9.39 ( -16.89 , -1.20 )	1
isocitric lactone	Energy	TCA Cycle	-3.27 ( -16.18 , 11.62 )	1
isoeugenol sulfate	Xenobiotics	Food Component/Plant	12.76 ( -6.71 , 36.29 )	1
isoleucine	Amino Acid	Leucine, Isoleucine and Valine Metabolism	0.51 ( -3.41 , 4.59 )	1
isoleucylglycine	Peptide	Dipeptide	-4.20 ( -12.93 , 5.42 )	1
isovalerate (i5:0)	Amino Acid	Leucine, Isoleucine and Valine Metabolism	-3.84 ( -10.94 , 3.83 )	1
isovalerylcarnitine (C5)	Amino Acid	Leucine, Isoleucine and Valine Metabolism	1.62 ( -8.07 , 12.33 )	1
isovalerylglycine	Amino Acid	Leucine, Isoleucine and Valine Metabolism	-7.43 ( -16.80 , 3.00 )	1
lanthionine	Amino Acid	Methionine, Cysteine, SAM and Taurine Metabolism	-0.71 ( -13.32 , 13.74 )	1
laurate (12:0)	Lipid	Medium Chain Fatty Acid	-9.39 ( -23.39 , 7.18 )	1
laurylcarnitine (C12)	Lipid	Fatty Acid Metabolism (Acyl Carnitine, Medium Chain)	5.17 ( -7.40 , 19.43 )	1
leucine	Amino Acid	Leucine, Isoleucine and Valine Metabolism	-2.09 ( -6.01 , 2.00 )	1
leucylalanine	Peptide	Dipeptide	0.05 ( -10.56 , 11.92 )	1
leucylglutamine*	Peptide	Dipeptide	-5.20 ( -14.10 , 4.62 )	1
leucylglycine	Peptide	Dipeptide	-11.72 ( -21.38 , -0.87 )	1
leucylhydroxyproline*	Peptide	Dipeptide Derivative	9.76 ( -2.46 , 23.51 )	1
leukotriene B5	Lipid	Eicosanoid	-4.70 ( -13.22 , 4.65 )	1
levulinate (4-oxovalerate)	Xenobiotics	Food Component/Plant	-5.65 ( -16.47 , 6.57 )	1
linoleate (18:2n6)	Lipid	Long Chain Polyunsaturated Fatty Acid (n3 and n6)	4.94 ( -8.15 , 19.90 )	1
linolenate [alpha or gamma; (18:3n3 or 6)]	Lipid	Long Chain Polyunsaturated Fatty Acid (n3 and n6)	4.08 ( -11.67 , 22.64 )	1
linolenoylcarnitine (C18:3)*	Lipid	Fatty Acid Metabolism (Acyl Carnitine, Polyunsaturated)	6.00 ( -3.00 , 15.83 )	1
linoleoyl ethanolamide	Lipid	Endocannabinoid	9.71 ( -0.57 , 21.05 )	1
linoleoylcarnitine (C18:2)*	Lipid	Fatty Acid Metabolism (Acyl Carnitine, Polyunsaturated)	6.79 ( -1.10 , 15.31 )	1
linoleoylcholine*	Lipid	Fatty Acid Metabolism (Acyl Choline)	-16.46 ( -27.72 , -3.43 )	1
lithocholate sulfate (1)	Lipid	Secondary Bile Acid Metabolism	8.39 ( -9.66 , 30.03 )	1
lysine	Amino Acid	Lysine Metabolism	-5.15 ( -8.19 , -2.01 )	1
lyxonate	Carbohydrate	Pentose Metabolism	-3.05 ( -11.49 , 6.20 )	1
m-tyramine sulfate	Amino Acid	Tyrosine Metabolism	-11.02 ( -19.96 , -1.09 )	1
malate	Energy	TCA Cycle	-4.46 ( -8.71 , -0.01 )	1
malonate	Lipid	Fatty Acid Synthesis	10.55 ( -1.95 , 24.64 )	1
maltose	Carbohydrate	Glycogen Metabolism	-9.80 ( -18.55 , -0.11 )	1
mannitol/sorbitol	Carbohydrate	Fructose, Mannose and Galactose Metabolism	-24.48 ( -37.90 , -8.15 )	1
mannonate*	Xenobiotics	Food Component/Plant	4.67 ( -1.08 , 10.76 )	1
margarate (17:0)	Lipid	Long Chain Saturated Fatty Acid	5.89 ( -6.79 , 20.30 )	1
margaroylcarnitine (C17)*	Lipid	Fatty Acid Metabolism (Acyl Carnitine, Long Chain Saturated)	-8.91 ( -15.39 , -1.93 )	1
mead acid (20:3n9)	Lipid	Long Chain Polyunsaturated Fatty Acid (n3 and n6)	-0.60 ( -10.28 , 10.12 )	1
menthol glucuronide	Xenobiotics	Food Component/Plant	39.58 ( 6.64 , 82.69 )	1
methionine	Amino Acid	Methionine, Cysteine, SAM and Taurine Metabolism	5.23 ( 1.10 , 9.53 )	1
methionine sulfone	Amino Acid	Methionine, Cysteine, SAM and Taurine Metabolism	-3.37 ( -12.18 , 6.33 )	1
methionine sulfoxide	Amino Acid	Methionine, Cysteine, SAM and Taurine Metabolism	-3.98 ( -10.60 , 3.13 )	1
methyl glucopyranoside (alpha + beta)	Xenobiotics	Food Component/Plant	-15.66 ( -28.86 , -0.01 )	1
methyl indole-3-acetate	Xenobiotics	Food Component/Plant	9.26 ( -0.95 , 20.53 )	1
methylmalonate (MMA)	Lipid	Fatty Acid Metabolism (also BCAA Metabolism)	-10.39 ( -19.35 , -0.44 )	1
methylsuccinate	Amino Acid	Leucine, Isoleucine and Valine Metabolism	-6.43 ( -13.05 , 0.68 )	1
myo-inositol	Lipid	Inositol Metabolism	-2.87 ( -9.26 , 3.96 )	1
myristate (14:0)	Lipid	Long Chain Saturated Fatty Acid	-10.66 ( -22.96 , 3.61 )	1
myristoleate (14:1n5)	Lipid	Long Chain Monounsaturated Fatty Acid	-23.71 ( -36.41 , -8.48 )	1
myristoleoylcarnitine (C14:1)*	Lipid	Fatty Acid Metabolism (Acyl Carnitine, Monounsaturated)	1.35 ( -11.03 , 15.46 )	1
myristoylcarnitine (C14)	Lipid	Fatty Acid Metabolism (Acyl Carnitine, Long Chain Saturated)	-5.60 ( -13.56 , 3.08 )	1
N-(2-furoyl)glycine	Xenobiotics	Food Component/Plant	-42.90 ( -60.02 , -18.45 )	1
N-acetyl-2-aminoadipate	Amino Acid	Lysine Metabolism	-2.58 ( -7.70 , 2.82 )	1
N-acetyl-3-methylhistidine*	Amino Acid	Histidine Metabolism	11.04 ( -1.56 , 25.24 )	1
N-acetyl-aspartyl-glutamate (NAAG)	Amino Acid	Glutamate Metabolism	-6.54 ( -11.56 , -1.22 )	1
N-acetyl-beta-alanine	Nucleotide	Pyrimidine Metabolism, Uracil containing	-9.72 ( -15.59 , -3.44 )	1
N-acetyl-isoputreanine	Amino Acid	Polyamine Metabolism	9.14 ( 1.46 , 17.40 )	1
N-acetylalanine	Amino Acid	Alanine and Aspartate Metabolism	0.43 ( -2.86 , 3.83 )	1
N-acetylasparagine	Amino Acid	Alanine and Aspartate Metabolism	-6.01 ( -12.66 , 1.15 )	1
N-acetylaspartate (NAA)	Amino Acid	Alanine and Aspartate Metabolism	9.38 ( 1.30 , 18.10 )	1
N-acetylcarnosine	Amino Acid	Histidine Metabolism	4.44 ( -4.04 , 13.68 )	1
N-acetylglucosamine/N-acetylgalactosamine	Carbohydrate	Aminosugar Metabolism	-5.62 ( -10.29 , -0.70 )	1
N-acetylglutamate	Amino Acid	Glutamate Metabolism	-0.49 ( -8.53 , 8.27 )	1
N-acetylglycine	Amino Acid	Glycine, Serine and Threonine Metabolism	1.13 ( -10.15 , 13.83 )	1
N-acetylhistidine	Amino Acid	Histidine Metabolism	2.08 ( -4.24 , 8.81 )	1
N-acetylisoleucine	Amino Acid	Leucine, Isoleucine and Valine Metabolism	-2.78 ( -8.18 , 2.95 )	1
N-acetylkynurenine (2)	Amino Acid	Tryptophan Metabolism	19.26 ( 4.91 , 35.58 )	1
N-acetylleucine	Amino Acid	Leucine, Isoleucine and Valine Metabolism	6.05 ( -0.42 , 12.95 )	1
N-acetylmethionine	Amino Acid	Methionine, Cysteine, SAM and Taurine Metabolism	-2.63 ( -7.85 , 2.89 )	1
N-acetylneuraminate	Carbohydrate	Aminosugar Metabolism	-1.12 ( -8.36 , 6.70 )	1
N-acetylphenylalanine	Amino Acid	Phenylalanine Metabolism	3.52 ( -3.02 , 10.51 )	1
N-acetylputrescine	Amino Acid	Polyamine Metabolism	-6.78 ( -12.40 , -0.80 )	1
N-acetylserine	Amino Acid	Glycine, Serine and Threonine Metabolism	2.48 ( -1.97 , 7.13 )	1
N-acetyltaurine	Amino Acid	Methionine, Cysteine, SAM and Taurine Metabolism	-2.74 ( -9.22 , 4.21 )	1
N-acetyltheanine	Xenobiotics	Food Component/Plant	-9.01 ( -19.96 , 3.45 )	1
N-acetyltryptophan	Amino Acid	Tryptophan Metabolism	-8.04 ( -13.53 , -2.19 )	1
N-acetyltyrosine	Amino Acid	Tyrosine Metabolism	8.98 ( 0.70 , 17.95 )	1
N-acetylvaline	Amino Acid	Leucine, Isoleucine and Valine Metabolism	-2.64 ( -6.84 , 1.75 )	1
N-carbamoylalanine	Amino Acid	Alanine and Aspartate Metabolism	-7.38 ( -14.54 , 0.38 )	1
N-formylanthranilic acid	Amino Acid	Tryptophan Metabolism	-0.81 ( -8.92 , 8.03 )	1
N-formylmethionine	Amino Acid	Methionine, Cysteine, SAM and Taurine Metabolism	-1.44 ( -5.34 , 2.62 )	1
N-formylphenylalanine	Amino Acid	Tyrosine Metabolism	-8.95 ( -15.12 , -2.33 )	1
N-linoleoylglycine	Lipid	Fatty Acid Metabolism (Acyl Glycine)	-0.22 ( -9.19 , 9.63 )	1
N-linoleoyltaurine*	Lipid	Endocannabinoid	2.87 ( -5.93 , 12.51 )	1
N-methylhydroxyproline**	Amino Acid	Urea cycle; Arginine and Proline Metabolism	29.00 ( 4.86 , 58.69 )	1
N-methylproline	Amino Acid	Urea cycle; Arginine and Proline Metabolism	15.06 ( -7.08 , 42.49 )	1
N-oleoylserine	Lipid	Endocannabinoid	0.26 ( -7.09 , 8.20 )	1
N-oleoyltaurine	Lipid	Endocannabinoid	-8.36 ( -17.90 , 2.30 )	1
N-oxalyl glycine (NOG)	Xenobiotics	Food Component/Plant	-1.72 ( -9.57 , 6.80 )	1
N-palmitoylglycine	Lipid	Fatty Acid Metabolism (Acyl Glycine)	8.60 ( -0.12 , 18.07 )	1
N-palmitoylserine	Lipid	Endocannabinoid	-3.69 ( -10.16 , 3.24 )	1
N-palmitoyltaurine	Lipid	Endocannabinoid	-6.44 ( -14.19 , 2.01 )	1
N-stearoylserine*	Lipid	Endocannabinoid	-0.47 ( -8.22 , 7.93 )	1
N-stearoyltaurine	Lipid	Endocannabinoid	-2.42 ( -11.11 , 7.13 )	1
N-succinyl-phenylalanine	Amino Acid	Phenylalanine Metabolism	-14.50 ( -22.80 , -5.30 )	1
N,N-dimethyl-pro-pro	Peptide	Modified Peptides	-1.13 ( -5.87 , 3.85 )	1
N,N-dimethylalanine	Amino Acid	Alanine and Aspartate Metabolism	26.35 ( 7.84 , 48.03 )	1
N,N,N-trimethyl-5-aminovalerate	Amino Acid	Lysine Metabolism	-11.91 ( -18.60 , -4.66 )	1
N,N,N-trimethyl-alanylproline betaine (TMAP)	Amino Acid	Urea cycle; Arginine and Proline Metabolism	3.38 ( -5.10 , 12.63 )	1
N1-methyl-2-pyridone-5-carboxamide	Cofactors and Vitamins	Nicotinate and Nicotinamide Metabolism	-12.37 ( -21.22 , -2.52 )	1
N1-methyl-4-pyridone-3-carboxamide	Cofactors and Vitamins	Nicotinate and Nicotinamide Metabolism	-15.28 ( -24.64 , -4.75 )	1
N1-methyladenosine	Nucleotide	Purine Metabolism, Adenine containing	-4.13 ( -7.31 , -0.83 )	1
N1-methylinosine	Nucleotide	Purine Metabolism, (Hypo)Xanthine/Inosine containing	-4.04 ( -9.31 , 1.54 )	1
N2-acetyl,N6-methyllysine	Amino Acid	Lysine Metabolism	-15.47 ( -28.17 , -0.53 )	1
N2-acetyl,N6,N6-dimethyllysine	Amino Acid	Lysine Metabolism	5.72 ( -11.59 , 26.43 )	1
N2,N2-dimethylguanosine	Nucleotide	Purine Metabolism, Guanine containing	0.35 ( -4.33 , 5.27 )	1
N6-carbamoylthreonyladenosine	Nucleotide	Purine Metabolism, Adenine containing	-5.20 ( -9.09 , -1.15 )	1
N6-carboxymethyllysine	Carbohydrate	Advanced Glycation End-product	-3.68 ( -13.69 , 7.48 )	1
N6-succinyladenosine	Nucleotide	Purine Metabolism, Adenine containing	-2.45 ( -7.29 , 2.63 )	1
N6,N6,N6-trimethyllysine	Amino Acid	Lysine Metabolism	10.41 ( 2.41 , 19.04 )	1
nicotinamide	Cofactors and Vitamins	Nicotinate and Nicotinamide Metabolism	-7.02 ( -13.53 , -0.01 )	1
nisinate (24:6n3)	Lipid	Long Chain Polyunsaturated Fatty Acid (n3 and n6)	-16.60 ( -28.25 , -3.06 )	1
nonadecanoate (19:0)	Lipid	Long Chain Saturated Fatty Acid	-1.37 ( -10.63 , 8.85 )	1
nonanoylcarnitine (C9)	Lipid	Fatty Acid Metabolism (Acyl Carnitine, Medium Chain)	6.26 ( -5.83 , 19.92 )	1
O-acetylhomoserine	Amino Acid	Glycine, Serine and Threonine Metabolism	-4.01 ( -16.64 , 10.53 )	1
o-cresol sulfate	Xenobiotics	Benzoate Metabolism	19.62 ( -6.30 , 52.71 )	1
octadecadienedioate (C18:2-DC)*	Lipid	Fatty Acid, Dicarboxylate	0.40 ( -13.20 , 16.14 )	1
octadecanedioate (C18-DC)	Lipid	Fatty Acid, Dicarboxylate	-0.24 ( -9.90 , 10.47 )	1
octadecanedioylcarnitine (C18-DC)*	Lipid	Fatty Acid Metabolism (Acyl Carnitine, Dicarboxylate)	-6.99 ( -14.82 , 1.55 )	1
octadecenedioate (C18:1-DC)	Lipid	Fatty Acid, Dicarboxylate	-9.68 ( -19.30 , 1.09 )	1
octadecenedioylcarnitine (C18:1-DC)*	Lipid	Fatty Acid Metabolism (Acyl Carnitine, Dicarboxylate)	-7.32 ( -16.90 , 3.37 )	1
octanoylcarnitine (C8)	Lipid	Fatty Acid Metabolism (Acyl Carnitine, Medium Chain)	25.01 ( 8.30 , 44.28 )	1
oleate/vaccenate (18:1)	Lipid	Long Chain Monounsaturated Fatty Acid	0.29 ( -11.13 , 13.18 )	1
oleoyl ethanolamide	Lipid	Endocannabinoid	2.54 ( -6.64 , 12.61 )	1
oleoylcarnitine (C18:1)	Lipid	Fatty Acid Metabolism (Acyl Carnitine, Monounsaturated)	-2.59 ( -8.98 , 4.25 )	1
oleoylcholine	Lipid	Fatty Acid Metabolism (Acyl Choline)	-19.01 ( -29.12 , -7.47 )	1
orotidine	Nucleotide	Pyrimidine Metabolism, Orotate containing	-7.75 ( -14.69 , -0.25 )	1
oxalate (ethanedioate)	Cofactors and Vitamins	Ascorbate and Aldarate Metabolism	1.66 ( -6.91 , 11.01 )	1
oxindolylalanine	Amino Acid	Tryptophan Metabolism	-3.77 ( -11.29 , 4.40 )	1
p-cresol glucuronide*	Amino Acid	Tyrosine Metabolism	-4.37 ( -26.03 , 23.62 )	1
p-cresol sulfate	Xenobiotics	Benzoate Metabolism	-6.48 ( -21.49 , 11.40 )	1
palmitate (16:0)	Lipid	Long Chain Saturated Fatty Acid	-0.35 ( -8.74 , 8.82 )	1
palmitoleate (16:1n7)	Lipid	Long Chain Monounsaturated Fatty Acid	-22.18 ( -35.72 , -5.77 )	1
palmitoleoylcarnitine (C16:1)*	Lipid	Fatty Acid Metabolism (Acyl Carnitine, Monounsaturated)	-6.30 ( -14.81 , 3.07 )	1
palmitoyl-sphingosine-phosphoethanolamine (d18:1/16:0)	Lipid	Ceramide PEs	-1.14 ( -4.99 , 2.87 )	1
palmitoyl ethanolamide	Lipid	Endocannabinoid	-4.83 ( -10.26 , 0.92 )	1
palmitoylcarnitine (C16)	Lipid	Fatty Acid Metabolism (Acyl Carnitine, Long Chain Saturated)	-2.20 ( -7.94 , 3.90 )	1
palmitoylcholine	Lipid	Fatty Acid Metabolism (Acyl Choline)	-15.65 ( -26.12 , -3.69 )	1
pentadecanoate (15:0)	Lipid	Long Chain Saturated Fatty Acid	-15.78 ( -25.13 , -5.27 )	1
pentose acid*	Partially Characterized Molecules	Partially Characterized Molecules	-13.17 ( -26.89 , 3.12 )	1
perfluorooctanesulfonate (PFOS)	Xenobiotics	Chemical	-8.55 ( -20.52 , 5.22 )	1
phenol glucuronide	Amino Acid	Tyrosine Metabolism	-13.00 ( -25.99 , 2.27 )	1
phenol sulfate	Amino Acid	Tyrosine Metabolism	-1.95 ( -15.20 , 13.37 )	1
phenylacetate	Amino Acid	Phenylalanine Metabolism	21.69 ( 6.13 , 39.52 )	1
phenylacetylcarnitine	Peptide	Acetylated Peptides	24.52 ( 6.23 , 45.94 )	1
phenylacetylglutamine	Peptide	Acetylated Peptides	-3.84 ( -15.89 , 9.92 )	1
phenylalanylalanine	Peptide	Dipeptide	-6.82 ( -12.03 , -1.30 )	1
phenylalanylglycine	Peptide	Dipeptide	-2.33 ( -7.74 , 3.41 )	1
phenylpyruvate	Amino Acid	Phenylalanine Metabolism	-8.44 ( -13.82 , -2.71 )	1
phosphate	Energy	Oxidative Phosphorylation	-2.24 ( -4.72 , 0.31 )	1
phytanate	Xenobiotics	Food Component/Plant	-12.31 ( -24.58 , 1.95 )	1
picolinate	Amino Acid	Tryptophan Metabolism	1.99 ( -8.59 , 13.80 )	1
pimeloylcarnitine/3-methyladipoylcarnitine (C7-DC)	Lipid	Fatty Acid Metabolism (Acyl Carnitine, Dicarboxylate)	7.49 ( -2.84 , 18.92 )	1
pipecolate	Amino Acid	Lysine Metabolism	-10.83 ( -21.89 , 1.79 )	1
piperine	Xenobiotics	Food Component/Plant	42.61 ( 14.80 , 77.16 )	1
pregnanediol-3-glucuronide	Lipid	Progestin Steroids	5.98 ( -16.72 , 34.87 )	1
pregnanolone/allopregnanolone sulfate	Lipid	Progestin Steroids	-11.01 ( -29.46 , 12.28 )	1
pregnenediol disulfate (C21H34O8S2)*	Lipid	Pregnenolone Steroids	1.25 ( -12.84 , 17.60 )	1
pregnenediol sulfate (C21H34O5S)*	Lipid	Pregnenolone Steroids	-1.76 ( -13.76 , 11.92 )	1
pregnenetriol disulfate*	Lipid	Pregnenolone Steroids	-3.42 ( -16.37 , 11.54 )	1
pregnenetriol sulfate*	Lipid	Pregnenolone Steroids	-2.76 ( -14.61 , 10.74 )	1
pregnenolone sulfate	Lipid	Pregnenolone Steroids	5.85 ( -7.69 , 21.38 )	1
pristanate	Lipid	Fatty Acid, Branched	-12.20 ( -20.35 , -3.21 )	1
pro-hydroxy-pro	Amino Acid	Urea cycle; Arginine and Proline Metabolism	14.61 ( 1.70 , 29.15 )	1
prolylglycine	Peptide	Dipeptide	-2.97 ( -13.79 , 9.20 )	1
prolylproline	Peptide	Dipeptide	-6.17 ( -16.15 , 5.00 )	1
propionylcarnitine (C3)	Lipid	Fatty Acid Metabolism (also BCAA Metabolism)	-2.80 ( -9.37 , 4.25 )	1
propionylglycine	Lipid	Fatty Acid Metabolism (also BCAA Metabolism)	5.43 ( -5.53 , 17.67 )	1
propyl 4-hydroxybenzoate sulfate	Xenobiotics	Benzoate Metabolism	29.57 ( -3.40 , 73.80 )	1
pseudouridine	Nucleotide	Pyrimidine Metabolism, Uracil containing	-4.35 ( -7.92 , -0.64 )	1
pyridoxal	Cofactors and Vitamins	Vitamin B6 Metabolism	4.88 ( -4.53 , 15.21 )	1
pyridoxate	Cofactors and Vitamins	Vitamin B6 Metabolism	-17.05 ( -32.56 , 2.01 )	1
pyroglutamylvaline	Peptide	Modified Peptides	2.04 ( -2.34 , 6.61 )	1
pyrraline	Xenobiotics	Food Component/Plant	-19.28 ( -30.43 , -6.33 )	1
pyruvate	Carbohydrate	Glycolysis, Gluconeogenesis, and Pyruvate Metabolism	-3.41 ( -9.69 , 3.31 )	1
quinate	Xenobiotics	Food Component/Plant	-47.79 ( -64.90 , -22.32 )	1
quinolinate	Cofactors and Vitamins	Nicotinate and Nicotinamide Metabolism	-5.69 ( -14.08 , 3.52 )	1
ribitol	Carbohydrate	Pentose Metabolism	-3.28 ( -8.08 , 1.76 )	1
ribonate	Carbohydrate	Pentose Metabolism	-9.58 ( -15.48 , -3.26 )	1
S-1-pyrroline-5-carboxylate	Amino Acid	Glutamate Metabolism	1.37 ( -5.60 , 8.85 )	1
S-adenosylhomocysteine (SAH)	Amino Acid	Methionine, Cysteine, SAM and Taurine Metabolism	-2.17 ( -6.41 , 2.26 )	1
S-allylcysteine	Xenobiotics	Food Component/Plant	51.09 ( 16.36 , 96.18 )	1
S-carboxyethylcysteine	Amino Acid	Methionine, Cysteine, SAM and Taurine Metabolism	5.73 ( -6.13 , 19.09 )	1
S-methylcysteine	Amino Acid	Methionine, Cysteine, SAM and Taurine Metabolism	6.85 ( -2.97 , 17.66 )	1
S-methylcysteine sulfoxide	Amino Acid	Methionine, Cysteine, SAM and Taurine Metabolism	10.48 ( -4.94 , 28.39 )	1
saccharin	Xenobiotics	Food Component/Plant	-26.82 ( -45.55 , -1.64 )	1
salicylate	Xenobiotics	Drug - Topical Agents	20.42 ( -11.03 , 62.99 )	1
salicyluric glucuronide*	Xenobiotics	Drug - Analgesics, Anesthetics	-0.29 ( -22.98 , 29.07 )	1
sarcosine	Amino Acid	Glycine, Serine and Threonine Metabolism	-0.21 ( -5.14 , 4.97 )	1
serine	Amino Acid	Glycine, Serine and Threonine Metabolism	3.47 ( -1.21 , 8.37 )	1
sphinganine-1-phosphate	Lipid	Sphingolipid Synthesis	-1.66 ( -9.57 , 6.94 )	1
sphingosine 1-phosphate	Lipid	Sphingosines	-7.19 ( -12.91 , -1.10 )	1
stearate (18:0)	Lipid	Long Chain Saturated Fatty Acid	7.06 ( -0.94 , 15.71 )	1
stearidonate (18:4n3)	Lipid	Long Chain Polyunsaturated Fatty Acid (n3 and n6)	-4.36 ( -18.83 , 12.71 )	1
stearoylcarnitine (C18)	Lipid	Fatty Acid Metabolism (Acyl Carnitine, Long Chain Saturated)	1.07 ( -5.12 , 7.66 )	1
stearoylcholine*	Lipid	Fatty Acid Metabolism (Acyl Choline)	0.31 ( -11.70 , 13.95 )	1
suberoylcarnitine (C8-DC)	Lipid	Fatty Acid Metabolism (Acyl Carnitine, Dicarboxylate)	10.07 ( -2.83 , 24.69 )	1
succinate	Energy	TCA Cycle	-8.81 ( -17.61 , 0.93 )	1
succinimide	Xenobiotics	Chemical	-6.75 ( -15.20 , 2.53 )	1
succinoyltaurine	Amino Acid	Methionine, Cysteine, SAM and Taurine Metabolism	-7.80 ( -16.37 , 1.65 )	1
succinylcarnitine (C4-DC)	Energy	TCA Cycle	1.13 ( -5.45 , 8.17 )	1
sucrose	Carbohydrate	Disaccharides and Oligosaccharides	-7.58 ( -24.28 , 12.81 )	1
sulfate*	Xenobiotics	Chemical	-6.05 ( -9.94 , -2.00 )	1
tartronate (hydroxymalonate)	Xenobiotics	Food Component/Plant	-1.59 ( -12.03 , 10.09 )	1
taurine	Amino Acid	Methionine, Cysteine, SAM and Taurine Metabolism	-5.89 ( -9.96 , -1.64 )	1
tauro-beta-muricholate	Lipid	Primary Bile Acid Metabolism	34.04 ( 10.76 , 62.21 )	1
taurochenodeoxycholate	Lipid	Primary Bile Acid Metabolism	0.71 ( -21.27 , 28.82 )	1
taurochenodeoxycholic acid 3-sulfate	Lipid	Secondary Bile Acid Metabolism	30.73 ( 7.76 , 58.60 )	1
taurocholate	Lipid	Primary Bile Acid Metabolism	-8.42 ( -29.92 , 19.67 )	1
taurodeoxycholate	Lipid	Secondary Bile Acid Metabolism	-20.55 ( -37.57 , 1.11 )	1
taurodeoxycholic acid 3-sulfate	Lipid	Secondary Bile Acid Metabolism	-2.77 ( -19.66 , 17.68 )	1
taurolithocholate 3-sulfate	Lipid	Secondary Bile Acid Metabolism	2.31 ( -16.73 , 25.70 )	1
tauroursodeoxycholate	Lipid	Secondary Bile Acid Metabolism	-5.75 ( -20.78 , 12.12 )	1
tetradecadienedioate (C14:2-DC)*	Lipid	Fatty Acid, Dicarboxylate	-12.31 ( -23.72 , 0.81 )	1
tetradecadienoate (14:2)*	Lipid	Long Chain Polyunsaturated Fatty Acid (n3 and n6)	19.94 ( 1.71 , 41.44 )	1
tetrahydrocortisol glucuronide	Lipid	Corticosteroids	-13.12 ( -21.82 , -3.45 )	1
tetrahydrocortisol sulfate (1)	Lipid	Corticosteroids	2.11 ( -6.97 , 12.08 )	1
tetrahydrocortisone glucuronide (5)	Lipid	Corticosteroids	-12.82 ( -22.28 , -2.22 )	1
thioproline	Xenobiotics	Chemical	-0.63 ( -4.39 , 3.27 )	1
threonate	Cofactors and Vitamins	Ascorbate and Aldarate Metabolism	2.87 ( -6.66 , 13.38 )	1
threonine	Amino Acid	Glycine, Serine and Threonine Metabolism	3.06 ( -2.43 , 8.87 )	1
threonylphenylalanine	Peptide	Dipeptide	-7.61 ( -17.81 , 3.85 )	1
thyroxine	Amino Acid	Tyrosine Metabolism	-4.58 ( -9.06 , 0.13 )	1
trans-2-hexenoylglycine	Lipid	Fatty Acid Metabolism (Acyl Glycine)	-1.98 ( -13.11 , 10.58 )	1
trans-3,4-methyleneheptanoate	Xenobiotics	Food Component/Plant	6.17 ( -5.01 , 18.67 )	1
trans-urocanate	Amino Acid	Histidine Metabolism	1.08 ( -8.54 , 11.71 )	1
tridecenedioate (C13:1-DC)*	Lipid	Fatty Acid, Dicarboxylate	-17.04 ( -26.95 , -5.79 )	1
trimethylamine N-oxide	Lipid	Phospholipid Metabolism	-13.82 ( -22.51 , -4.15 )	1
tryptophan	Amino Acid	Tryptophan Metabolism	-6.01 ( -9.69 , -2.19 )	1
tyramine O-sulfate	Amino Acid	Tyrosine Metabolism	39.15 ( 13.35 , 70.84 )	1
tyrosine	Amino Acid	Tyrosine Metabolism	-0.23 ( -5.38 , 5.20 )	1
undecanedioate (C11-DC)	Lipid	Fatty Acid, Dicarboxylate	-1.95 ( -10.35 , 7.23 )	1
uracil	Nucleotide	Pyrimidine Metabolism, Uracil containing	-5.34 ( -13.86 , 4.03 )	1
urate	Nucleotide	Purine Metabolism, (Hypo)Xanthine/Inosine containing	-0.73 ( -4.93 , 3.66 )	1
urea	Amino Acid	Urea cycle; Arginine and Proline Metabolism	-8.65 ( -15.50 , -1.25 )	1
uridine	Nucleotide	Pyrimidine Metabolism, Uracil containing	-0.29 ( -5.12 , 4.79 )	1
ursodeoxycholate	Lipid	Secondary Bile Acid Metabolism	-26.57 ( -39.43 , -10.98 )	1
valerate (5:0)	Lipid	Short Chain Fatty Acid	-3.95 ( -11.38 , 4.10 )	1
valine	Amino Acid	Leucine, Isoleucine and Valine Metabolism	-4.23 ( -8.58 , 0.32 )	1
valylglutamine	Peptide	Dipeptide	-2.89 ( -11.95 , 7.09 )	1
valylglycine	Peptide	Dipeptide	-8.40 ( -19.41 , 4.11 )	1
valylleucine	Peptide	Dipeptide	-10.16 ( -17.99 , -1.60 )	1
vanillylmandelate (VMA)	Amino Acid	Tyrosine Metabolism	-6.58 ( -12.44 , -0.32 )	1
xanthine	Nucleotide	Purine Metabolism, (Hypo)Xanthine/Inosine containing	0.44 ( -6.21 , 7.57 )	1
xanthurenate	Amino Acid	Tryptophan Metabolism	-12.42 ( -22.29 , -1.31 )	1
a. Multivariable linear regression analysis on the log-transformed metabolites and race (non-Hispanic white, non-Hispanic black) difference was performed, adjusted for age, body mass index (BMI), alcohol consumption, and education.
b. Multiple hypothesis testing was accounted for using Bonferroni correction. Statistical significance was defined as a Bonferroni-adjusted p-value <10-5.
c. Percentage difference was back-transformed linear regression coefficients, calculated as 100×(eβ-1), with a 95% confidence interval. A negative percentage difference indicates that the metabolite is lower in NHB women compared with NHW women.

## Sheet: Table S3
Table S3. Metabolites with significant differences between non-Hispanic Black and non-Hispanic White women without a family history of breast cancer (N=516).a,b
Metabolite	Super-pathway	Sub-pathway	Percentage Difference (%)c	Bonferroni-adjusted P-value
N6-methyllysine	Amino Acid	Lysine Metabolism	-61.85 ( -67.63 , -55.05 )	2.00032e-24
N6,N6-dimethyllysine	Amino Acid	Lysine Metabolism	-44.61 ( -49.94 , -38.70 )	3.81213e-24
hexadecasphingosine (d16:1)*	Lipid	Sphingosines	-34.41 ( -40.64 , -27.52 )	8.78837e-13
N-methylpipecolate	Xenobiotics	Bacterial/Fungal	-51.50 ( -59.20 , -42.35 )	1.51624e-12
metabolonic lactone sulfate	Partially Characterized Molecules	Partially Characterized Molecules	-49.31 ( -56.98 , -40.28 )	2.74916e-12
tryptophan betaine	Amino Acid	Tryptophan Metabolism	-60.08 ( -68.74 , -49.04 )	5.61895e-10
ethylmalonate	Amino Acid	Leucine, Isoleucine and Valine Metabolism	-33.31 ( -40.20 , -25.62 )	9.99151e-10
3-methoxytyrosine	Amino Acid	Tyrosine Metabolism	26.55 ( 18.08 , 35.63 )	5.4851e-08
perfluorooctanoate (PFOA)	Xenobiotics	Chemical	-39.48 ( -47.87 , -29.75 )	8.00976e-08
N-acetylarginine	Amino Acid	Urea cycle; Arginine and Proline Metabolism	40.10 ( 26.75 , 54.86 )	8.10749e-08
methylsuccinoylcarnitine	Amino Acid	Leucine, Isoleucine and Valine Metabolism	-33.67 ( -41.52 , -24.78 )	2.84628e-07
2-hydroxyfluorene sulfate	Xenobiotics	Tobacco Metabolite	78.50 ( 49.44 , 113.21 )	2.92641e-07
N-acetylglutamine	Amino Acid	Glutamate Metabolism	27.90 ( 18.48 , 38.07 )	4.97165e-07
N4-acetylcytidine	Nucleotide	Pyrimidine Metabolism, Cytidine containing	-23.46 ( -29.64 , -16.74 )	7.71769e-07
3-methylglutarylcarnitine (2)	Amino Acid	Leucine, Isoleucine and Valine Metabolism	-39.64 ( -48.63 , -29.08 )	1.34094e-06
3-methylxanthine	Xenobiotics	Xanthine Metabolism	-45.07 ( -54.64 , -33.47 )	1.37225e-06
3-bromo-5-chloro-2,6-dihydroxybenzoic acid*	Xenobiotics	Chemical	-29.97 ( -37.57 , -21.44 )	1.88615e-06
theophylline	Xenobiotics	Xanthine Metabolism	-55.68 ( -66.03 , -42.19 )	2.93371e-06
1,7-dimethylurate	Xenobiotics	Xanthine Metabolism	-47.26 ( -57.21 , -34.99 )	3.05493e-06
2-naphthol sulfate	Xenobiotics	Chemical	104.20 ( 61.67 , 157.92 )	3.09785e-06
N-acetylcitrulline	Amino Acid	Urea cycle; Arginine and Proline Metabolism	63.46 ( 38.89 , 92.37 )	4.83126e-06
kynurenine	Amino Acid	Tryptophan Metabolism	-15.64 ( -20.33 , -10.68 )	7.53795e-06
nervonoylcarnitine (C24:1)*	Lipid	Fatty Acid Metabolism (Acyl Carnitine, Monounsaturated)	-19.97 ( -25.76 , -13.74 )	8.05972e-06
a. Multivariable linear regression analysis on the log-transformed metabolites and race (non-Hispanic white, non-Hispanic black) difference was performed in a subset of women without a family history of breast cancer (N=516), adjusted for age, body mass index (BMI), alcohol consumption, and education.
b. Multiple hypothesis testing was accounted for using Bonferroni correction. Statistical significance was defined as a Bonferroni-adjusted p-value <10-5.
c. Percentage difference was back-transformed linear regression coefficients, calculated as 100×(eβ-1), with a 95% confidence interval. A negative percentage difference indicates that the metabolite is lower in NHB women compared with NHW women.
